# Supplementary material for: Transparent integrated pyroelectric-photovoltaic structure for photo-thermo hybrid power generation
Source: Nat Commun. 2024 Apr 24;15:3466. doi: 10.1038/s41467-024-47483-2 (PMC11519937; doi:10.1038/s41467-024-47483-2)
Supplement: Supplementary file 3 — Source Data [file 41467_2024_47483_MOESM3_ESM.xlsx]

## Sheet: Fig 1e
			Photopic response
Wavelength (nm)	Transmittance %		Wavelength (nm)	P (l)
250	0.119		380	0.0002
255	0.125		385	0.00039556
260	0.117		390	0.0008
265	0.122		395	0.0015457
270	0.113		400	0.0028
275	0.127		405	0.0046562
280	0.173		410	0.0074
285	0.306		415	0.011779
290	0.532		420	0.0175
295	0.974		425	0.022678
300	1.542		430	0.0273
305	2.374		435	0.032584
310	3.224		440	0.0379
315	4.19		445	0.042391
320	4.944		450	0.0468
325	5.685		455	0.052122
330	6.242		460	0.06
335	6.666		465	0.072942
340	6.75		470	0.09098
345	6.671		475	0.11284
350	6.657		480	0.13902
355	6.904		485	0.16987
360	7.571		490	0.20802
365	9.051		495	0.25808
370	11.943		500	0.323
375	17.109		505	0.4054
380	23.623		510	0.503
385	30.734		515	0.60811
390	36.605		520	0.71
395	41.226		525	0.7951
400	44.791		530	0.862
405	47.104		535	0.91505
410	49.084		540	0.954
415	50.287		545	0.98004
420	51.494		550	0.99495
425	52.703		555	1
430	53.776		560	0.995
435	54.752		565	0.97875
440	55.801		570	0.952
445	56.536		575	0.91558
450	57.417		580	0.87
455	57.938		585	0.81623
460	58.508		590	0.757
465	58.84		595	0.69483
470	59.179		600	0.631
475	59.474		605	0.56654
480	59.853		610	0.503
485	60.267		615	0.44172
490	60.631		620	0.381
495	60.995		625	0.32052
500	61.383		630	0.265
505	61.979		635	0.21702
510	62.454		640	0.175
515	62.834		645	0.13812
520	63.153		650	0.107
525	63.417		655	0.081652
530	63.637		660	0.061
535	63.767		665	0.044327
540	63.798		670	0.032
545	63.862		675	0.023454
550	63.935		680	0.017
555	63.947		685	0.011872
560	64.1		690	0.00821
565	64.169		695	0.0057723
570	64.368		700	0.004102
575	64.522		705	0.0029291
580	64.796		710	0.002091
585	64.956		715	0.0014822
590	65.152		720	0.001047
595	65.405		725	0.00074015
600	65.539		730	0.00052
605	65.728		735	0.00036093
610	65.867		740	0.0002492
615	65.96		745	0.00017231
620	66.11		750	0.00012
625	66.113		755	8.462e-05
630	66.129		760	6e-05
635	66.075		765	4.2446e-05
640	66.124		770	3e-05
645	66.012		775	2.121e-05
650	66.074		780	1.4989e-05
655	66.074
660	66.125
665	66.232
670	66.22
675	66.313
680	66.374
685	66.553
690	66.586
695	66.764
700	66.74
705	66.856
710	66.893
715	66.899
720	66.888
725	66.859
730	67.003
735	66.552
740	66.456
745	66.192
750	65.967
755	65.828
760	65.346
765	65.271
770	64.807
775	64.745
780	64.422
785	64.16
790	63.804
795	63.622
800	63.534
805	63.518
810	63.408
815	63.673
820	63.494
825	63.04
830	63.282
835	63.427
840	63.208
845	63.737
850	63.456
855	63.607
860	63.869
865	64.006
870	64.327
875	63.901
880	64.076
885	64.296
890	64.271
895	64.245
900	64.269
905	64.372
910	64.498
915	64.281
920	64.056
925	64.113
930	63.796
935	63.491
940	63.39
945	63.017
950	62.834
955	62.375
960	61.93
965	61.619
970	61.23
975	60.866
980	60.346
985	59.874
990	59.39
995	58.97
1000	58.553
1005	58.139
1010	57.644
1015	57.333
1020	56.765
1025	56.339
1030	55.936
1035	55.464
1040	55.091
1045	54.695
1050	54.329
1055	53.951
1060	53.636
1065	53.437
1070	53.058
1075	52.867
1080	52.532
1085	52.261
1090	51.987
1095	51.747
1100	51.544
1105	51.386
1110	51.237
1115	51.089
1120	50.934
1125	50.793
1130	50.776
1135	50.661
1140	50.601
1145	50.433
1150	50.312
1155	50.416
1160	50.401
1165	50.283
1170	50.357
1175	50.273
1180	50.331
1185	50.371
1190	50.254
1195	50.337
1200	50.335
1205	50.376
1210	50.296
1215	50.401
1220	50.585
1225	50.551
1230	50.587
1235	50.585
1240	50.668
1245	50.554
1250	50.751
1255	50.801
1260	50.541
1265	50.478
1270	50.695
1275	50.692
1280	50.479
1285	50.393
1290	50.483
1295	50.274
1300	50.347
1305	50.16
1310	49.94
1315	49.795
1320	49.752
1325	49.451
1330	49.217
1335	49.032
1340	48.458
1345	48.545
1350	48.15
1355	47.747
1360	47.328
1365	47.177
1370	46.613
1375	46.069
1380	46.351
1385	45.365
1390	44.905
1395	44.183
1400	43.894

## Sheet: Fig. 1g
	Distance (µm)	nm	C	O	F	Si	Ag	Sn	Ni	Zn	Total
	0.0014081	1.4081	89.8	7	0	2.99	0	0.21	0	0	100
	0.0070406	7.0406	92.34	5	0	1.86	0.31	0.5	0	0	100
	0.012673	12.673	88.42	10.28	0	1.13	0.02	0.15	0	0	100
	0.018306	18.306	94.2	4.36	0	0.39	1.02	0.03	0	0	100
	0.023938	23.938	98.42	0	0.52	0.06	0.8	0.18	0	0.03	100
	0.029571	29.571	92.24	3.03	0.28	0	3.55	0.9	0	0	100
	0.035203	35.203	71.65	5	0.1	0	22.68	0	0	0.57	100
	0.040836	40.836	61.27	0	0	0.25	36.95	1.53	0	0	100
	0.046468	46.468	49.14	10.4	0.72	0.78	38.16	0.79	0	0	100
	0.052101	52.101	45.99	7.08	0	0.13	46.06	0.74	0	0	100
	0.057733	57.733	57.59	0	0	0.64	41.77	0	0	0	100
	0.063366	63.366	72.27	4.16	0.77	0	22.43	0.32	0	0.06	100
	0.068998	68.998	86.1	0.71	0.73	0.62	11.72	0.12	0	0	100
	0.074631	74.631	93.67	4.97	0	0	1.12	0.14	0	0.1	100
	0.080263	80.263	98.53	0.61	0.49	0.05	0	0.32	0	0	100
	0.085896	85.896	92.94	5.16	0.29	0.48	0.78	0.36	0	0	100
	0.091528	91.528	91.5	7	0	0	0.12	1.27	0	0.1	100
	0.097161	97.161	92.15	6.39	0	0.63	0.02	0.14	0	0.67	100
	0.10279	102.79	91.86	7.02	0	0	0.79	0.33	0	0	100
	0.10843	108.43	44.25	30.79	2.85	0	9.48	0.47	12.15	0	100
	0.11406	114.06	11.81	43.11	4.5	0.24	9.77	1.03	29.48	0.06	100
	0.11969	119.69	19.87	47.16	0	0	11.4	0.92	17.12	3.54	100
	0.12532	125.32	8.76	54	0.56	0.23	7.92	0.62	4.44	23.46	100
	0.13096	130.96	0.63	52.92	0	0	2.64	1.32	0	42.49	100
	0.13659	136.59	0	54.78	0	0	1.11	0	0	44.11	100
	0.14222	142.22	5.43	56.42	0	0	0.25	0	0	37.9	100
	0.14785	147.85	10.41	55.56	0.89	0.57	0.7	0.45	0	31.42	100
	0.15349	153.49	0	52.08	4.76	0.84	1.12	0.33	0	40.88	100
	0.15912	159.12	5.04	45.6	1.55	0	0.48	1.73	0	45.6	100
	0.16475	164.75	4.45	58.81	0	0	0.21	0	0	36.53	100
	0.17038	170.38	9.12	54.34	0	0.22	0.37	0.43	0	35.53	100
	0.17602	176.02	8.87	55.12	0	0.14	0.41	0.52	0	34.93	100
	0.18165	181.65	7.33	56.33	0	0.22	0.26	0.61	0	35.25	100
	0.18728	187.28	9.96	50.97	1.76	0	0.16	0.59	0	36.56	100
	0.19291	192.91	19.55	49.18	0	0	0.6	0	0	30.67	100
	0.19855	198.55	0.46	60.97	0	1.55	1.02	0.31	0	35.69	100
	0.20418	204.18	0.15	62.51	0	0.04	1.01	0.1	0	36.19	100
	0.20981	209.81	3.81	52.66	0	0.86	0.48	0	0	42.18	100
	0.21544	215.44	2.55	54.1	0	0	0	0.59	0	42.75	100
	0.22108	221.08	9.22	49.52	1.85	0.79	0	11.73	0	26.88	100
	0.22671	226.71	0	66.68	0	0.09	0.03	29.56	0	3.64	100
	0.23234	232.34	4.21	63.86	5.09	1.95	0.1	24.78	0	0	100
	0.23797	237.97	0	65.66	0	0	1.62	32.71	0	0	100
	0.24361	243.61	0	61.7	0	0	0.13	38.17	0	0	100
	0.24924	249.24	0	67.35	0	0	0	32.65	0	0	100
	0.25487	254.87	0	66.1	3.78	0.07	0	30.05	0	0	100
	0.2605	260.5	0	63.25	0	0	0.1	36.65	0	0	100
	0.26614	266.14	0	64.23	0	0.22	2.4	31.46	0	1.69	100
	0.27177	271.77	1.11	65.68	0	1.61	0.5	31.1	0	0	100
	0.2774	277.4	0	66.08	0	1.39	0	32.53	0	0	100
	0.28303	283.03	0	66.38	0	0	0.74	32.65	0	0.23	100
	0.28867	288.67	0	59.14	0	0	2.28	37.43	0	1.16	100
	0.2943	294.3	0	67.7	0	0	1.02	30.23	0	1.05	100
	0.29993	299.93	0	60.14	0	2.73	0.27	36.86	0	0	100
	0.30556	305.56	0	57.93	2.68	1.05	0	38.34	0	0	100
	0.3112	311.2	0	62.08	0	0	0	37.92	0	0	100
	0.31683	316.83	4.99	52.53	8.62	0.38	0.63	32.85	0	0	100
	0.32246	322.46	0	61.99	0	0.69	0	37.31	0	0	100
	0.32809	328.09	15.62	47.79	0	2.16	0.07	34.35	0	0	100
	0.33373	333.73	0	62.97	0	2.52	2.33	30.36	0	1.82	100
	0.33936	339.36	0	54.42	0	0.86	1.43	43.29	0	0	100
	0.34499	344.99	8.51	60.02	0	1.85	0	29.54	0	0.07	100
	0.35062	350.62	3.43	62.49	0	1.24	0	31.83	0	1	100
	0.35626	356.26	0	58.73	0	3	1.08	37.2	0	0	100
	0.36189	361.89	0	63.35	0	0	1.66	34.99	0	0	100
	0.36752	367.52	0	64.83	0.49	1.33	0.12	33.23	0	0	100
	0.37315	373.15	0	62.86	1.45	0.35	1.13	33.25	0	0.96	100
	0.37879	378.79	0	61.45	0	0.36	1.74	35.16	0	1.3	100
	0.38442	384.42	4.37	59.19	0	0.42	0	36.03	0	0	100
	0.39005	390.05	0	64.93	0.02	0.64	2.27	32.13	0	0	100
	0.39568	395.68	1.7	61.69	0.45	2.08	1.23	32.85	0	0	100
	0.40132	401.32	0	63.19	2.15	0.23	0.55	33.62	0	0.27	100
	0.40695	406.95	0	60.53	0	1.06	1.62	35.95	0	0.84	100
	0.41258	412.58	1.71	62.92	0	3.54	0	31.73	0	0.1	100
	0.41821	418.21	0	59.58	0	0.7	0	39.72	0	0	100
	0.42385	423.85	0	58.99	0	0	0.09	40.92	0	0	100
	0.42948	429.48	0	66.95	0	0	0	33.05	0	0	100
	0.43511	435.11	4.89	59.6	0.15	0.43	0.49	34.44	0	0	100
	0.44074	440.74	0	51.55	4.36	1.92	0.23	41.21	0	0.73	100
	0.44638	446.38	9.63	55.23	0	1.02	0.65	33.46	0	0	100
	0.45201	452.01	0	63.86	0	1.19	0.9	34.06	0	0	100
	0.45764	457.64	0	67.04	0	1	0.11	31.27	0	0.58	100
	0.46327	463.27	10.75	57.92	0	1.74	0.99	28.59	0	0	100
	0.46891	468.91	6.84	58.09	0	0.63	2.5	31.94	0	0	100
	0.47454	474.54	16.3	49.4	0	1.53	1	31.19	0	0.57	100
	0.48017	480.17	13.22	47.87	0	0	0	38.9	0	0	100
	0.4858	485.8	0	64.13	0	2.34	0	33.53	0	0	100
	0.49144	491.44	0	64.87	0	0.91	0	34.22	0	0	100
	0.49707	497.07	0	66.17	0	0.53	0.31	32.99	0	0	100
	0.5027	502.7	4.24	60.46	3.88	1.32	1.87	28.22	0	0	100

## Sheet: Fig. 3c
	Voltage_V	J mA/cm2
	-0.202057	-0.107249
	-0.202057	-0.107249
	-0.202057	-0.107161
	-0.202057	-0.107161
	-0.202026	-0.107074
	-0.202057	-0.107074
	-0.202026	-0.106987
	-0.202026	-0.106987
	-0.202026	-0.106813
	-0.201996	-0.106725
	-0.201996	-0.106725
	-0.201965	-0.106638
	-0.201935	-0.106551
	-0.201935	-0.106551
	-0.201904	-0.106464
	-0.201904	-0.106464
	-0.201874	-0.106464
	-0.201874	-0.106464
	-0.201874	-0.106464
	-0.201843	-0.106464
	-0.201843	-0.106377
	-0.201813	-0.106377
	-0.201782	-0.106289
	-0.201782	-0.106289
	-0.201782	-0.106289
	-0.201752	-0.106202
	-0.201721	-0.106289
	-0.201721	-0.106202
	-0.201691	-0.106115
	-0.20166	-0.106028
	-0.20163	-0.106028
	-0.20163	-0.106028
	-0.201599	-0.105941
	-0.201569	-0.105941
	-0.201569	-0.105941
	-0.201538	-0.105941
	-0.201538	-0.105941
	-0.201508	-0.105941
	-0.201508	-0.105941
	-0.201477	-0.105941
	-0.201477	-0.105941
	-0.201447	-0.105853
	-0.201416	-0.105853
	-0.201385	-0.105766
	-0.201385	-0.105766
	-0.201355	-0.105853
	-0.201355	-0.105853
	-0.201324	-0.105766
	-0.201294	-0.105766
	-0.201294	-0.105766
	-0.201294	-0.105766
	-0.201263	-0.105766
	-0.201233	-0.105766
	-0.201263	-0.105853
	-0.201233	-0.105766
	-0.201202	-0.105766
	-0.201202	-0.105853
	-0.201202	-0.105766
	-0.201202	-0.105766
	-0.201172	-0.105766
	-0.201141	-0.105679
	-0.201141	-0.105679
	-0.201111	-0.105679
	-0.20108	-0.105679
	-0.20108	-0.105679
	-0.20105	-0.105679
	-0.20105	-0.105592
	-0.20105	-0.105679
	-0.201019	-0.105679
	-0.201019	-0.105592
	-0.200989	-0.105592
	-0.200958	-0.105592
	-0.200958	-0.105505
	-0.200897	-0.105592
	-0.200897	-0.105505
	-0.200867	-0.105505
	-0.200806	-0.105505
	-0.200775	-0.105505
	-0.200775	-0.105417
	-0.200775	-0.105505
	-0.200745	-0.10533
	-0.200745	-0.105243
	-0.200714	-0.105069
	-0.200714	-0.103063
	-0.200714	-0.0829214
	-0.200714	-0.0500493
	-0.200714	-0.0180491
	-0.200684	0.00837062
	-0.200653	0.0276405
	-0.200623	0.0405452
	-0.200592	0.0479567
	-0.200562	0.0510957
	-0.200531	0.05127
	-0.200531	0.0493518
	-0.20047	0.0463
	-0.20047	0.0425506
	-0.200439	0.0386269
	-0.200439	0.0348776
	-0.200439	0.031477
	-0.200409	0.028338
	-0.200378	0.0257222
	-0.200378	0.0232808
	-0.200378	0.0213625
	-0.200348	0.019793
	-0.200348	0.0183107
	-0.200317	0.0171772
	-0.200317	0.0162181
	-0.200287	0.0153461
	-0.200256	0.0146486
	-0.200256	0.0140382
	-0.200226	0.0133407
	-0.200195	0.0129047
	-0.200195	0.0123815
	-0.200195	0.0119456
	-0.200165	0.0115096
	-0.200134	0.0111608
	-0.200134	0.010812
	-0.200134	0.0105505
	-0.200104	0.0102017
	-0.200104	0.00994011
	-0.200073	0.00959133
	-0.200073	0.00932975
	-0.200043	0.00915536
	-0.200043	0.00889378
	-0.200012	0.0086322
	-0.199982	0.00845781
	-0.199982	0.00819623
	-0.199951	0.00802184
	-0.199951	0.00784745
	-0.199921	0.00758587
	-0.19989	0.00749868
	-0.19989	0.00732429
	-0.19986	0.0071499
	-0.199829	0.00706271
	-0.199799	0.00688832
	-0.199799	0.00671393
	-0.199768	0.00662674
	-0.199738	0.00653955
	-0.199738	0.00636516
	-0.199707	0.00627796
	-0.199677	0.00610358
	-0.199677	0.00601638
	-0.199646	0.00584199
	-0.199646	0.0057548
	-0.199646	0.0057548
	-0.199646	0.00566761
	-0.199615	0.00558041
	-0.199585	0.00549322
	-0.199615	0.00540602
	-0.199585	0.00531883
	-0.199554	0.00523164
	-0.199524	0.00514444
	-0.199493	0.00505725
	-0.199493	0.00497005
	-0.199463	0.00497005
	-0.199432	0.00488286
	-0.199402	0.00479567
	-0.199402	0.00479567
	-0.199371	0.00470847
	-0.199371	0.00462128
	-0.19931	0.00453409
	-0.19931	0.00444689
	-0.19931	0.00444689
	-0.19931	0.0043597
	-0.19928	0.0043597
	-0.19928	0.0042725
	-0.199249	0.0042725
	-0.199249	0.00418531
	-0.199219	0.00418531
	-0.199188	0.00409812
	-0.199158	0.00409812
	-0.199158	0.00401092
	-0.199158	0.00401092
	-0.199097	0.00392373
	-0.199097	0.00392373
	-0.199066	0.00383653
	-0.199066	0.00383653
	-0.199036	0.00383653
	-0.199036	0.00374934
	-0.199005	0.00374934
	-0.198975	0.00366215
	-0.198975	0.00366215
	-0.198944	0.00366215
	-0.198914	0.00357495
	-0.198914	0.00348776
	-0.198883	0.00348776
	-0.198883	0.00348776
	-0.198883	0.00348776
	-0.198853	0.00340056
	-0.198853	0.00340056
	-0.198822	0.00340056
	-0.198822	0.00331337
	-0.198792	0.00331337
	-0.198792	0.00331337
	-0.198761	0.00331337
	-0.198761	0.00322618
	-0.198761	0.00322618
	-0.1987	0.00313898
	-0.1987	0.00313898
	-0.198669	0.00313898
	-0.198639	0.00313898
	-0.198608	0.00313898
	-0.198608	0.00305179
	-0.198578	0.00313898
	-0.198547	0.00305179
	-0.198517	0.00305179
	-0.198517	0.00296459
	-0.198517	0.00296459
	-0.198486	0.00296459
	-0.198486	0.00296459
	-0.198456	0.00296459
	-0.198425	0.0028774
	-0.198425	0.0028774
	-0.198395	0.0028774
	-0.198395	0.0028774
	-0.198364	0.0028774
	-0.198364	0.00279021
	-0.198334	0.00279021
	-0.198334	0.00279021
	-0.198303	0.00279021
	-0.198303	0.00279021
	-0.198273	0.00279021
	-0.198242	0.00261582
	-0.198242	0.00261582
	-0.198212	0.00261582
	-0.198181	0.00261582
	-0.198151	0.00261582
	-0.198151	0.00252862
	-0.19812	0.00252862
	-0.19812	0.00252862
	-0.19809	0.00252862
	-0.19809	0.00252862
	-0.198059	0.00252862
	-0.198029	0.00252862
	-0.198029	0.00244143
	-0.197998	0.00244143
	-0.197968	0.00244143
	-0.197968	0.00244143
	-0.197968	0.00244143
	-0.197937	0.00244143
	-0.197937	0.00244143
	-0.197906	0.00235424
	-0.197906	0.00235424
	-0.197876	0.00235424
	-0.197876	0.00235424
	-0.197845	0.00235424
	-0.197815	0.00235424
	-0.197815	0.00235424
	-0.197784	-0.00183107
	-0.197723	-0.0470847
	-0.197723	-0.113875
	-0.197693	-0.1709
	-0.197693	-0.210573
	-0.197693	-0.233505
	-0.197693	-0.242748
	-0.197662	-0.24205
	-0.197662	-0.234639
	-0.197662	-0.223217
	-0.197632	-0.209963
	-0.197601	-0.196448
	-0.197571	-0.183543
	-0.19754	-0.171772
	-0.19754	-0.161483
	-0.19751	-0.152677
	-0.19751	-0.14544
	-0.197479	-0.13951
	-0.197449	-0.134627
	-0.197449	-0.130704
	-0.197449	-0.127565
	-0.197418	-0.125036
	-0.197388	-0.122943
	-0.197388	-0.121287
	-0.197388	-0.119892
	-0.197357	-0.118671
	-0.197327	-0.117712
	-0.197296	-0.116927
	-0.197296	-0.116142
	-0.197296	-0.115358
	-0.197296	-0.114747
	-0.197266	-0.114224
	-0.197266	-0.113614
	-0.197235	-0.113091
	-0.197235	-0.112655
	-0.197205	-0.112219
	-0.197205	-0.111783
	-0.197174	-0.111434
	-0.197174	-0.111085
	-0.197144	-0.110736
	-0.197144	-0.110475
	-0.197113	-0.110213
	-0.197083	-0.109864
	-0.197052	-0.109603
	-0.197052	-0.109341
	-0.197021	-0.109167
	-0.197021	-0.108992
	-0.196991	-0.108731
	-0.19696	-0.108644
	-0.19696	-0.108382
	-0.19693	-0.108295
	-0.19693	-0.10812
	-0.196899	-0.107946
	-0.196899	-0.107859
	-0.196869	-0.107685
	-0.196838	-0.107597
	-0.196808	-0.10751
	-0.196808	-0.107336
	-0.196777	-0.107249
	-0.196777	-0.107074
	-0.196747	-0.106987
	-0.196747	-0.1069
	-0.196716	-0.106813
	-0.196686	-0.106725
	-0.196686	-0.106638
	-0.196655	-0.106551
	-0.196655	-0.106551
	-0.196594	-0.106464
	-0.196564	-0.106377
	-0.196564	-0.106377
	-0.196533	-0.106289
	-0.196533	-0.106202
	-0.196503	-0.106202
	-0.196472	-0.106115
	-0.196472	-0.106028
	-0.196442	-0.106028
	-0.196442	-0.106028
	-0.196411	-0.106028
	-0.196411	-0.105941
	-0.196381	-0.105941
	-0.196381	-0.105853
	-0.19635	-0.105853
	-0.19635	-0.105766
	-0.19632	-0.105766
	-0.19632	-0.105766
	-0.19632	-0.105766
	-0.196289	-0.105679
	-0.196289	-0.105679
	-0.196259	-0.105592
	-0.196228	-0.105592
	-0.196198	-0.105505
	-0.196167	-0.105505
	-0.196167	-0.105505
	-0.196136	-0.105505
	-0.196136	-0.105505
	-0.196106	-0.105505
	-0.196075	-0.105417
	-0.196045	-0.10533
	-0.196045	-0.10533
	-0.196014	-0.10533
	-0.196014	-0.105417
	-0.195984	-0.10533
	-0.195984	-0.105243
	-0.195984	-0.105243
	-0.195953	-0.105243
	-0.195953	-0.105156
	-0.195923	-0.105243
	-0.195892	-0.10533
	-0.195862	-0.105243
	-0.195862	-0.105156
	-0.195831	-0.105156
	-0.195801	-0.105069
	-0.195801	-0.105156
	-0.195801	-0.105156
	-0.195801	-0.105156
	-0.19577	-0.105156
	-0.19577	-0.105156
	-0.19574	-0.105156
	-0.19574	-0.105156
	-0.195709	-0.105069
	-0.195679	-0.105156
	-0.195679	-0.105069
	-0.195679	-0.105069
	-0.195648	-0.105069
	-0.195648	-0.104982
	-0.195618	-0.104982
	-0.195587	-0.104982
	-0.195587	-0.104982
	-0.195557	-0.104894
	-0.195526	-0.104894
	-0.195526	-0.104982
	-0.195526	-0.104982
	-0.195496	-0.104982
	-0.195465	-0.104894
	-0.195465	-0.104894
	-0.195435	-0.104894
	-0.195404	-0.104894
	-0.195404	-0.104894
	-0.195374	-0.104894
	-0.195374	-0.104894
	-0.195343	-0.104894
	-0.195343	-0.104894
	-0.195312	-0.104894
	-0.195343	-0.104894
	-0.195282	-0.104894
	-0.195282	-0.104807
	-0.195251	-0.104807
	-0.195251	-0.104807
	-0.195221	-0.104807
	-0.195221	-0.104633
	-0.19516	-0.104633
	-0.19516	-0.104633
	-0.19516	-0.104633
	-0.195129	-0.104546
	-0.195099	-0.104546
	-0.195068	-0.104546
	-0.195038	-0.104546
	-0.195007	-0.104546
	-0.195007	-0.104546
	-0.195007	-0.104546
	-0.194977	-0.104546
	-0.194946	-0.104546
	-0.194946	-0.104458
	-0.194946	-0.104371
	-0.194916	-0.104197
	-0.194916	-0.101319
	-0.194916	-0.0789977
	-0.194916	-0.0457768
	-0.194885	-0.0142998
	-0.194855	0.011248
	-0.194824	0.0299075
	-0.194824	0.0420275
	-0.194794	0.0489158
	-0.194763	0.051706
	-0.194733	0.0515316
	-0.194733	0.0493518
	-0.194733	0.0462128
	-0.194702	0.0423763
	-0.194702	0.0384525
	-0.194672	0.0347904
	-0.194641	0.0313898
	-0.194641	0.0282508
	-0.194641	0.025635
	-0.194611	0.0232808
	-0.19458	0.0214497
	-0.19458	0.019793
	-0.19455	0.0183979
	-0.19455	0.0172644
	-0.194489	0.0163053
	-0.194489	0.0155205
	-0.194489	0.0147358
	-0.194458	0.0142126
	-0.194427	0.0136023
	-0.194397	0.0129919
	-0.194397	0.0125559
	-0.194397	0.01212
	-0.194366	0.011684
	-0.194336	0.0113352
	-0.194305	0.0109864
	-0.194305	0.0106377
	-0.194275	0.0102889
	-0.194275	0.0100273
	-0.194275	0.00976572
	-0.194244	0.00950414
	-0.194244	0.00924256
	-0.194214	0.00906817
	-0.194183	0.00880659
	-0.194183	0.00854501
	-0.194153	0.00837062
	-0.194153	0.00819623
	-0.194122	0.00793465
	-0.194092	0.00776026
	-0.194061	0.00758587
	-0.194061	0.00741149
	-0.194031	0.00732429
	-0.194031	0.0071499
	-0.194	0.00697552
	-0.19397	0.00688832
	-0.193939	0.00671393
	-0.193939	0.00662674
	-0.193939	0.00645235
	-0.193939	0.00636516
	-0.193909	0.00627796
	-0.193909	0.00610358
	-0.193909	0.00601638
	-0.193878	0.00592919
	-0.193878	0.00584199
	-0.193848	0.0057548
	-0.193817	0.00566761
	-0.193817	0.00549322
	-0.193817	0.00549322
	-0.193787	0.00540602
	-0.193756	0.00531883
	-0.193726	0.00523164
	-0.193726	0.00523164
	-0.193695	0.00514444
	-0.193695	0.00505725
	-0.193665	0.00497005
	-0.193634	0.00497005
	-0.193634	0.00488286
	-0.193634	0.00479567
	-0.193604	0.00470847
	-0.193604	0.00462128
	-0.193604	0.00462128
	-0.193573	0.00462128
	-0.193542	0.00453409
	-0.193542	0.00444689
	-0.193481	0.00444689
	-0.193481	0.0043597
	-0.193451	0.0043597
	-0.193451	0.0042725
	-0.19342	0.0042725
	-0.19339	0.00418531
	-0.19339	0.00418531
	-0.193359	0.00418531
	-0.193359	0.00401092
	-0.193329	0.00401092
	-0.193298	0.00401092
	-0.193298	0.00392373
	-0.193268	0.00392373
	-0.193268	0.00383653
	-0.193237	0.00383653
	-0.193237	0.00383653
	-0.193207	0.00374934
	-0.193176	0.00374934
	-0.193176	0.00366215
	-0.193146	0.00366215
	-0.193146	0.00366215
	-0.193115	0.00357495
	-0.193085	0.00357495
	-0.193085	0.00357495
	-0.193024	0.00357495
	-0.193024	0.00348776
	-0.193024	0.00348776
	-0.192993	0.00340056
	-0.192993	0.00340056
	-0.192963	0.00340056
	-0.192963	0.00331337
	-0.192963	0.00331337
	-0.192963	0.00331337
	-0.192932	0.00322618
	-0.192932	0.00322618
	-0.192902	0.00322618
	-0.192902	0.00322618
	-0.192871	0.00322618
	-0.192841	0.00313898
	-0.192841	0.00305179
	-0.19278	0.00322618
	-0.19278	0.00313898
	-0.192749	0.00313898
	-0.192749	0.00305179
	-0.192719	0.00305179
	-0.192688	0.00305179
	-0.192688	0.00305179
	-0.192688	0.00296459
	-0.192627	0.00305179
	-0.192627	0.00296459
	-0.192627	0.00296459
	-0.192596	0.00296459
	-0.192566	0.00296459
	-0.192566	0.0028774
	-0.192535	0.0028774
	-0.192535	0.0028774
	-0.192505	0.0028774
	-0.192474	0.00279021
	-0.192474	0.00279021
	-0.192474	0.00279021
	-0.192474	0.00279021
	-0.192444	0.00279021
	-0.192383	0.00261582
	-0.192383	0.00261582
	-0.192352	0.00261582
	-0.192352	0.00261582
	-0.192322	0.00261582
	-0.192291	0.00252862
	-0.192291	0.00252862
	-0.192291	0.00252862
	-0.192261	0.00261582
	-0.19223	0.00252862
	-0.19223	0.00252862
	-0.192169	0.00252862
	-0.192169	0.00252862
	-0.192139	0.00252862
	-0.192139	0.00252862
	-0.192108	0.00244143
	-0.192078	0.00252862
	-0.192078	0.00244143
	-0.192047	0.00244143
	-0.192047	0.00244143
	-0.192017	0.00235424
	-0.191986	-0.00401092
	-0.191956	-0.0536243
	-0.191925	-0.12024
	-0.191925	-0.175521
	-0.191925	-0.213364
	-0.191925	-0.234726
	-0.191925	-0.242661
	-0.191925	-0.241004
	-0.191895	-0.232982
	-0.191895	-0.221298
	-0.191864	-0.208045
	-0.191833	-0.19453
	-0.191803	-0.181712
	-0.191803	-0.170115
	-0.191772	-0.160001
	-0.191742	-0.151369
	-0.191742	-0.144219
	-0.191742	-0.13829
	-0.191711	-0.133581
	-0.191711	-0.129657
	-0.191681	-0.126606
	-0.19165	-0.124077
	-0.19165	-0.122159
	-0.19162	-0.120415
	-0.191589	-0.119107
	-0.191559	-0.117973
	-0.191559	-0.117014
	-0.191559	-0.116142
	-0.191528	-0.115358
	-0.191498	-0.11466
	-0.191498	-0.11405
	-0.191498	-0.113439
	-0.191467	-0.113003
	-0.191437	-0.112393
	-0.191437	-0.111957
	-0.191437	-0.111521
	-0.191406	-0.111172
	-0.191376	-0.110649
	-0.191376	-0.110388
	-0.191345	-0.109952
	-0.191315	-0.10969
	-0.191315	-0.109428
	-0.191315	-0.109167
	-0.191284	-0.108905
	-0.191284	-0.108731
	-0.191284	-0.108556
	-0.191284	-0.108382
	-0.191254	-0.10812
	-0.191223	-0.107946
	-0.191223	-0.107772
	-0.191193	-0.107597
	-0.191162	-0.107423
	-0.191162	-0.107249
	-0.191132	-0.107074
	-0.191132	-0.106987
	-0.191101	-0.1069
	-0.191101	-0.106725
	-0.19104	-0.106638
	-0.19104	-0.106464
	-0.19101	-0.106464
	-0.19101	-0.106377
	-0.190979	-0.106202
	-0.190948	-0.106202
	-0.190948	-0.106115
	-0.190918	-0.106028
	-0.190918	-0.106028
	-0.190887	-0.105941
	-0.190887	-0.105853
	-0.190857	-0.105766
	-0.190857	-0.105679
	-0.190826	-0.105592
	-0.190765	-0.105592
	-0.190765	-0.105505
	-0.190765	-0.105417
	-0.190735	-0.105417
	-0.190735	-0.10533
	-0.190704	-0.10533
	-0.190674	-0.105243
	-0.190643	-0.105243
	-0.190643	-0.105243
	-0.190643	-0.105243
	-0.190613	-0.105156
	-0.190613	-0.105156
	-0.190613	-0.105156
	-0.190613	-0.105156
	-0.190552	-0.105156
	-0.190552	-0.105069
	-0.190552	-0.105069
	-0.190521	-0.104982
	-0.190491	-0.104894
	-0.190491	-0.104894
	-0.19046	-0.104807
	-0.19043	-0.104807
	-0.19043	-0.104807
	-0.190399	-0.104807
	-0.190399	-0.104807
	-0.190369	-0.104807
	-0.190338	-0.104633
	-0.190338	-0.104633
	-0.190338	-0.104633
	-0.190277	-0.104546
	-0.190247	-0.104546
	-0.190247	-0.104546
	-0.190216	-0.104633
	-0.190216	-0.104546
	-0.190186	-0.104546
	-0.190216	-0.104546
	-0.190186	-0.104546
	-0.190155	-0.104458
	-0.190125	-0.104458
	-0.190125	-0.104458
	-0.190094	-0.104458
	-0.190063	-0.104371
	-0.190063	-0.104371
	-0.190063	-0.104458
	-0.190033	-0.104371
	-0.190002	-0.104371
	-0.190002	-0.104371
	-0.189972	-0.104371
	-0.189941	-0.104284
	-0.189941	-0.104284
	-0.189911	-0.104284
	-0.189911	-0.104284
	-0.18988	-0.104284
	-0.18988	-0.104284
	-0.18985	-0.104284
	-0.189819	-0.104284
	-0.189819	-0.104284
	-0.189789	-0.104197
	-0.189758	-0.104197
	-0.189758	-0.104197
	-0.189758	-0.104197
	-0.189728	-0.104197
	-0.189728	-0.104197
	-0.189697	-0.104197
	-0.189697	-0.104197
	-0.189667	-0.104197
	-0.189667	-0.104197
	-0.189667	-0.104197
	-0.189636	-0.104197
	-0.189606	-0.10411
	-0.189575	-0.104197
	-0.189575	-0.10411
	-0.189545	-0.10411
	-0.189545	-0.10411
	-0.189514	-0.10411
	-0.189514	-0.10411
	-0.189484	-0.10411
	-0.189453	-0.10411
	-0.189423	-0.10411
	-0.189392	-0.104022
	-0.189362	-0.103935
	-0.189362	-0.103935
	-0.189331	-0.103935
	-0.189331	-0.103935
	-0.189331	-0.104022
	-0.189301	-0.10411
	-0.18927	-0.104022
	-0.18927	-0.104022
	-0.18927	-0.104022
	-0.18924	-0.104022
	-0.189209	-0.103935
	-0.189209	-0.103848
	-0.189178	-0.103674
	-0.189178	-0.103412
	-0.189148	-0.0992267
	-0.189148	-0.0748124
	-0.189148	-0.0414171
	-0.189117	-0.0105505
	-0.189087	0.0142126
	-0.189087	0.0320874
	-0.189056	0.0435098
	-0.189056	0.0497877
	-0.188995	0.052142
	-0.188995	0.051706
	-0.188965	0.0493518
	-0.188934	0.0460384
	-0.188904	0.0422891
	-0.188904	0.0383653
	-0.188873	0.034616
	-0.188843	0.0313026
	-0.188843	0.0281636
	-0.188812	0.025635
	-0.188812	0.023368
	-0.188782	0.0215369
	-0.188782	0.0198802
	-0.188782	0.0184851
	-0.188751	0.0173516
	-0.188751	0.0163925
	-0.188721	0.0156077
	-0.188721	0.0149102
	-0.188721	0.0142126
	-0.188721	0.0136894
	-0.18869	0.0131663
	-0.18869	0.0126431
	-0.18866	0.0122072
	-0.188629	0.0118584
	-0.188629	0.0115096
	-0.188599	0.0111608
	-0.188568	0.010812
	-0.188568	0.0105505
	-0.188538	0.0102017
	-0.188507	0.00985292
	-0.188507	0.00967853
	-0.188477	0.00941695
	-0.188477	0.00915536
	-0.188446	0.00898098
	-0.188416	0.00871939
	-0.188416	0.00854501
	-0.188385	0.00828343
	-0.188385	0.00802184
	-0.188385	0.00793465
	-0.188354	0.00776026
	-0.188324	0.00758587
	-0.188354	0.00749868
	-0.188324	0.0072371
	-0.188324	0.0071499
	-0.188293	0.00697552
	-0.188293	0.00688832
	-0.188263	0.00671393
	-0.188232	0.00662674
	-0.188232	0.00653955
	-0.188171	0.00636516
	-0.188141	0.00627796
	-0.188141	0.00619077
	-0.18811	0.00601638
	-0.18811	0.00601638
	-0.18808	0.00584199
	-0.188049	0.0057548
	-0.188049	0.00566761
	-0.188019	0.00558041
	-0.187988	0.00549322
	-0.187988	0.00549322
	-0.187958	0.00540602
	-0.187958	0.00531883
	-0.187927	0.00523164
	-0.187897	0.00523164
	-0.187897	0.00514444
	-0.187866	0.00505725
	-0.187866	0.00497005
	-0.187836	0.00488286
	-0.187836	0.00479567
	-0.187805	0.00479567
	-0.187805	0.00470847
	-0.187744	0.00470847
	-0.187744	0.00462128
	-0.187744	0.00453409
	-0.187714	0.00453409
	-0.187683	0.00444689
	-0.187683	0.00444689
	-0.187683	0.0043597
	-0.187653	0.0042725
	-0.187622	0.0042725
	-0.187592	0.0042725
	-0.187592	0.00418531
	-0.187561	0.00418531
	-0.187531	0.00409812
	-0.187531	0.00409812
	-0.1875	0.00401092
	-0.1875	0.00401092
	-0.1875	0.00392373
	-0.1875	0.00392373
	-0.187469	0.00392373
	-0.187469	0.00383653
	-0.187439	0.00383653
	-0.187439	0.00374934
	-0.187439	0.00374934
	-0.187408	0.00374934
	-0.187378	0.00366215
	-0.187378	0.00366215
	-0.187347	0.00366215
	-0.187317	0.00357495
	-0.187286	0.00357495
	-0.187286	0.00357495
	-0.187256	0.00348776
	-0.187225	0.00348776
	-0.187225	0.00348776
	-0.187195	0.00348776
	-0.187164	0.00348776
	-0.187134	0.00340056
	-0.187134	0.00340056
	-0.187134	0.00340056
	-0.187103	0.00340056
	-0.187073	0.00331337
	-0.187073	0.00331337
	-0.187042	0.00331337
	-0.187012	0.00331337
	-0.187012	0.00322618
	-0.186981	0.00322618
	-0.186981	0.00322618
	-0.186951	0.00313898
	-0.186951	0.00313898
	-0.18692	0.00313898
	-0.18692	0.00313898
	-0.18689	0.00305179
	-0.18689	0.00305179
	-0.186859	0.00305179
	-0.186859	0.00305179
	-0.186829	0.00305179
	-0.186829	0.00305179
	-0.186798	0.00305179
	-0.186768	0.00296459
	-0.186768	0.00296459
	-0.186737	0.00296459
	-0.186707	0.00296459
	-0.186707	0.0028774
	-0.186676	0.00296459
	-0.186676	0.0028774
	-0.186676	0.0028774
	-0.186646	0.0028774
	-0.186615	0.0028774
	-0.186615	0.00279021
	-0.186584	0.00279021
	-0.186584	0.00279021
	-0.186554	0.00279021
	-0.186554	0.00279021
	-0.186523	0.00279021
	-0.186523	0.00261582
	-0.186523	0.00261582
	-0.186493	0.00261582
	-0.186493	0.00261582
	-0.186462	0.00261582
	-0.186432	0.00261582
	-0.186401	0.00261582
	-0.186371	0.00261582
	-0.186371	0.00252862
	-0.18634	0.00252862
	-0.18631	0.00252862
	-0.18631	0.00252862
	-0.186279	0.00252862
	-0.186249	-0.00741149
	-0.186218	-0.0619949
	-0.186157	-0.128001
	-0.186157	-0.181102
	-0.186157	-0.216503
	-0.186157	-0.23586
	-0.186157	-0.242399
	-0.186127	-0.239871
	-0.186127	-0.231151
	-0.186127	-0.219118
	-0.186066	-0.205691
	-0.186035	-0.192263
	-0.186005	-0.179445
	-0.186005	-0.168023
	-0.185974	-0.158083
	-0.185974	-0.149799
	-0.185944	-0.142824
	-0.185944	-0.137069
	-0.185913	-0.132448
	-0.185883	-0.128698
	-0.185883	-0.125559
	-0.185852	-0.123205
	-0.185852	-0.121374
	-0.185822	-0.119717
	-0.185822	-0.118409
	-0.185791	-0.117276
	-0.185791	-0.116317
	-0.18576	-0.115358
	-0.18576	-0.11466
	-0.18573	-0.113962
	-0.18573	-0.113352
	-0.185699	-0.112742
	-0.185669	-0.112219
	-0.185669	-0.111695
	-0.185638	-0.111259
	-0.185608	-0.110824
	-0.185608	-0.110475
	-0.185577	-0.109952
	-0.185547	-0.109603
	-0.185547	-0.109254
	-0.185547	-0.108992
	-0.185547	-0.108731
	-0.185516	-0.108469
	-0.185486	-0.108208
	-0.185486	-0.108033
	-0.185455	-0.107859
	-0.185455	-0.107685
	-0.185425	-0.10751
	-0.185394	-0.107249
	-0.185394	-0.107161
	-0.185364	-0.1069
	-0.185364	-0.106813
	-0.185333	-0.106638
	-0.185333	-0.106551
	-0.185303	-0.106377
	-0.185303	-0.106289
	-0.185272	-0.106202
	-0.185242	-0.105941
	-0.185242	-0.105853
	-0.185211	-0.105766
	-0.185181	-0.105766
	-0.185181	-0.105679
	-0.185181	-0.105592
	-0.18515	-0.105592
	-0.18515	-0.105417
	-0.18512	-0.10533
	-0.185089	-0.105243
	-0.185089	-0.105243
	-0.185059	-0.105243
	-0.185059	-0.105156
	-0.185059	-0.105069
	-0.185028	-0.104982
	-0.184998	-0.104894
	-0.184998	-0.104894
	-0.184967	-0.104807
	-0.184967	-0.104633
	-0.184937	-0.104807
	-0.184937	-0.104633
	-0.184906	-0.104633
	-0.184875	-0.104546
	-0.184875	-0.104546
	-0.184845	-0.104458
	-0.184814	-0.104371
	-0.184814	-0.104371
	-0.184784	-0.104284
	-0.184784	-0.104284
	-0.184753	-0.104284
	-0.184753	-0.104197
	-0.184723	-0.104197
	-0.184723	-0.104197
	-0.184662	-0.10411
	-0.184662	-0.10411
	-0.184631	-0.10411
	-0.184601	-0.10411
	-0.184601	-0.10411
	-0.18457	-0.10411
	-0.18457	-0.104022
	-0.18454	-0.104022
	-0.184509	-0.104022
	-0.184509	-0.104022
	-0.184479	-0.104022
	-0.184479	-0.104022
	-0.184448	-0.103935
	-0.184448	-0.103935
	-0.184418	-0.103935
	-0.184418	-0.103935
	-0.184418	-0.103848
	-0.184387	-0.103935
	-0.184387	-0.103935
	-0.184357	-0.103848
	-0.184357	-0.103848
	-0.184326	-0.103848
	-0.184296	-0.103848
	-0.184296	-0.103848
	-0.184265	-0.103761
	-0.184235	-0.103761
	-0.184235	-0.103761
	-0.184204	-0.103761
	-0.184204	-0.103761
	-0.184174	-0.103761
	-0.184143	-0.103761
	-0.184174	-0.103761
	-0.184143	-0.103761
	-0.184143	-0.103761
	-0.184113	-0.103674
	-0.184113	-0.103674
	-0.184082	-0.103674
	-0.184052	-0.103586
	-0.184021	-0.103586
	-0.184052	-0.103674
	-0.184021	-0.103586
	-0.18399	-0.103586
	-0.18399	-0.103674
	-0.183929	-0.103586
	-0.183929	-0.103586
	-0.183899	-0.103499
	-0.183868	-0.103499
	-0.183838	-0.103499
	-0.183807	-0.103412
	-0.183807	-0.103412
	-0.183777	-0.103412
	-0.183746	-0.103412
	-0.183716	-0.103499
	-0.183716	-0.103499
	-0.183746	-0.103586
	-0.183716	-0.103586
	-0.183716	-0.103586
	-0.183716	-0.103586
	-0.183685	-0.103586
	-0.183655	-0.103499
	-0.183624	-0.103499
	-0.183624	-0.103499
	-0.183594	-0.103499
	-0.183594	-0.103499
	-0.183563	-0.103499
	-0.183533	-0.103412
	-0.183533	-0.103412
	-0.183502	-0.103412
	-0.183472	-0.103412
	-0.183441	-0.103412
	-0.183441	-0.103325
	-0.183441	-0.103325
	-0.183411	-0.103238
	-0.183411	-0.10315
	-0.18338	-0.102889
	-0.18338	-0.0965237
	-0.18338	-0.0695808
	-0.18335	-0.0361855
	-0.18335	-0.00601638
	-0.183319	0.0176132
	-0.183289	0.0343544
	-0.183289	0.0449049
	-0.183258	0.0505725
	-0.183228	0.0524908
	-0.183197	0.051706
	-0.183197	0.0491774
	-0.183167	0.0457768
	-0.183167	0.0419403
	-0.183136	0.0380166
	-0.183136	0.0343544
	-0.183105	0.0309538
	-0.183105	0.0279893
	-0.183075	0.0254606
	-0.183075	0.0231936
	-0.183044	0.0213625
	-0.183044	0.0198802
	-0.183014	0.0184851
	-0.183014	0.0174388
	-0.182983	0.0164797
	-0.182953	0.0156949
	-0.182922	0.0149974
	-0.182892	0.014387
	-0.182892	0.0137766
	-0.182861	0.0131663
	-0.182861	0.0127303
	-0.182861	0.0122943
	-0.182861	0.0119456
	-0.182831	0.0115968
	-0.1828	0.011248
	-0.1828	0.0108992
	-0.18277	0.0106377
	-0.182739	0.0102889
	-0.182739	0.0100273
	-0.182709	0.00976572
	-0.182709	0.00950414
	-0.182678	0.00924256
	-0.182678	0.00906817
	-0.182648	0.00880659
	-0.182617	0.0086322
	-0.182617	0.00845781
	-0.182587	0.00819623
	-0.182587	0.00802184
	-0.182556	0.00784745
	-0.182526	0.00767307
	-0.182495	0.00758587
	-0.182495	0.00741149
	-0.182465	0.0072371
	-0.182434	0.0071499
	-0.182434	0.00697552
	-0.182434	0.00688832
	-0.182404	0.00671393
	-0.182373	0.00662674
	-0.182373	0.00653955
	-0.182373	0.00636516
	-0.182343	0.00627796
	-0.182343	0.00619077
	-0.182312	0.00610358
	-0.182312	0.00601638
	-0.182312	0.00592919
	-0.182281	0.00584199
	-0.182251	0.0057548
	-0.18222	0.00566761
	-0.18222	0.00558041
	-0.18219	0.00549322
	-0.18219	0.00540602
	-0.182159	0.00531883
	-0.182129	0.00523164
	-0.182129	0.00523164
	-0.182098	0.00514444
	-0.182068	0.00505725
	-0.182068	0.00497005
	-0.182037	0.00497005
	-0.182037	0.00488286
	-0.182007	0.00479567
	-0.181976	0.00479567
	-0.181976	0.00470847
	-0.181946	0.00470847
	-0.181946	0.00462128
	-0.181915	0.00453409
	-0.181915	0.00453409
	-0.181915	0.00444689
	-0.181885	0.0043597
	-0.181824	0.0043597
	-0.181824	0.0043597
	-0.181793	0.0042725
	-0.181793	0.0042725
	-0.181793	0.00418531
	-0.181732	0.00418531
	-0.181732	0.00409812
	-0.181702	0.00409812
	-0.181702	0.00401092
	-0.181671	0.00401092
	-0.181671	0.00392373
	-0.181641	0.00392373
	-0.181641	0.00392373
	-0.18161	0.00383653
	-0.18161	0.00383653
	-0.18158	0.00374934
	-0.181549	0.00374934
	-0.181549	0.00374934
	-0.181519	0.00366215
	-0.181488	0.00374934
	-0.181488	0.00366215
	-0.181458	0.00366215
	-0.181458	0.00357495
	-0.181458	0.00357495
	-0.181427	0.00357495
	-0.181396	0.00348776
	-0.181366	0.00348776
	-0.181366	0.00348776
	-0.181366	0.00348776
	-0.181335	0.00340056
	-0.181305	0.00340056
	-0.181274	0.00340056
	-0.181274	0.00340056
	-0.181244	0.00331337
	-0.181244	0.00331337
	-0.181213	0.00331337
	-0.181213	0.00322618
	-0.181183	0.00331337
	-0.181152	0.00322618
	-0.181152	0.00322618
	-0.181122	0.00322618
	-0.181122	0.00322618
	-0.181091	0.00313898
	-0.181061	0.00313898
	-0.181061	0.00313898
	-0.18103	0.00313898
	-0.181	0.00313898
	-0.180969	0.00305179
	-0.180969	0.00305179
	-0.180969	0.00305179
	-0.180939	0.00296459
	-0.180939	0.00296459
	-0.180908	0.00296459
	-0.180908	0.00296459
	-0.180908	0.00296459
	-0.180878	0.0028774
	-0.180878	0.0028774
	-0.180878	0.00296459
	-0.180847	0.00296459
	-0.180817	0.0028774
	-0.180786	0.0028774
	-0.180817	0.0028774
	-0.180756	0.0028774
	-0.180756	0.0028774
	-0.180725	0.0028774
	-0.180695	0.00279021
	-0.180664	0.00279021
	-0.180664	0.00279021
	-0.180634	0.00279021
	-0.180634	0.00279021
	-0.180603	0.00279021
	-0.180603	0.00261582
	-0.180573	0.00261582
	-0.180573	0.00261582
	-0.180542	0.00261582
	-0.180542	0.00261582
	-0.180511	0.00261582
	-0.180481	0.00252862
	-0.18045	-0.0128175
	-0.18042	-0.0722838
	-0.18042	-0.137156
	-0.18042	-0.187467
	-0.180389	-0.220252
	-0.180389	-0.237429
	-0.180389	-0.242225
	-0.180359	-0.238388
	-0.180359	-0.229146
	-0.180328	-0.216677
	-0.180328	-0.203162
	-0.180328	-0.189734
	-0.180298	-0.177178
	-0.180267	-0.166017
	-0.180267	-0.156252
	-0.180237	-0.148055
	-0.180237	-0.141254
	-0.180206	-0.135674
	-0.180206	-0.131227
	-0.180176	-0.127739
	-0.180176	-0.124687
	-0.180145	-0.12242
	-0.180115	-0.120415
	-0.180084	-0.118845
	-0.180084	-0.117625
	-0.180054	-0.116578
	-0.180054	-0.115619
	-0.180023	-0.114747
	-0.179993	-0.113962
	-0.179993	-0.113352
	-0.179993	-0.112742
	-0.179962	-0.112219
	-0.179962	-0.111695
	-0.179932	-0.111172
	-0.179901	-0.110649
	-0.179901	-0.1103
	-0.179871	-0.109777
	-0.17984	-0.109428
	-0.17984	-0.10908
	-0.17981	-0.108644
	-0.17981	-0.108469
	-0.179779	-0.10812
	-0.179779	-0.107859
	-0.179718	-0.107597
	-0.179688	-0.107423
	-0.179688	-0.107249
	-0.179657	-0.107074
	-0.179657	-0.106813
	-0.179626	-0.106725
	-0.179626	-0.106551
	-0.179596	-0.106377
	-0.179596	-0.106202
	-0.179565	-0.106115
	-0.179565	-0.105941
	-0.179535	-0.105941
	-0.179535	-0.105766
	-0.179504	-0.105679
	-0.179504	-0.105592
	-0.179504	-0.105417
	-0.179474	-0.105243
	-0.179443	-0.105156
	-0.179413	-0.105069
	-0.179382	-0.104982
	-0.179382	-0.104894
	-0.179352	-0.104807
	-0.179321	-0.104633
	-0.179321	-0.104546
	-0.179291	-0.104458
	-0.17926	-0.104458
	-0.17926	-0.104371
	-0.17926	-0.104371
	-0.17923	-0.104371
	-0.179199	-0.104284
	-0.179199	-0.104197
	-0.179199	-0.104197
	-0.179169	-0.10411
	-0.179169	-0.10411
	-0.179138	-0.104022
	-0.179108	-0.104022
	-0.179077	-0.103935
	-0.179077	-0.103935
	-0.179077	-0.103848
	-0.179047	-0.103761
	-0.179016	-0.103761
	-0.178986	-0.103761
	-0.178986	-0.103761
	-0.178955	-0.103674
	-0.178925	-0.103674
	-0.178925	-0.103674
	-0.178925	-0.103674
	-0.178925	-0.103674
	-0.178894	-0.103674
	-0.178894	-0.103586
	-0.178864	-0.103499
	-0.178864	-0.103499
	-0.178833	-0.103499
	-0.178802	-0.103499
	-0.178772	-0.103412
	-0.178772	-0.103499
	-0.178741	-0.103412
	-0.178741	-0.103412
	-0.178711	-0.103412
	-0.178711	-0.103499
	-0.17868	-0.103412
	-0.17868	-0.103325
	-0.17865	-0.103325
	-0.178619	-0.103238
	-0.178619	-0.103238
	-0.178589	-0.103238
	-0.178589	-0.103238
	-0.178558	-0.103238
	-0.178528	-0.10315
	-0.178528	-0.10315
	-0.178497	-0.10315
	-0.178467	-0.10315
	-0.178467	-0.103063
	-0.178436	-0.103063
	-0.178406	-0.103063
	-0.178375	-0.10315
	-0.178375	-0.10315
	-0.178375	-0.10315
	-0.178345	-0.10315
	-0.178345	-0.10315
	-0.178345	-0.10315
	-0.178314	-0.10315
	-0.178284	-0.10315
	-0.178284	-0.103063
	-0.178253	-0.103063
	-0.178223	-0.102976
	-0.178192	-0.102976
	-0.178192	-0.103063
	-0.178162	-0.103063
	-0.178162	-0.102976
	-0.178131	-0.103063
	-0.178131	-0.102976
	-0.178101	-0.103063
	-0.178101	-0.102976
	-0.17807	-0.102976
	-0.17807	-0.102976
	-0.17807	-0.102976
	-0.17804	-0.102976
	-0.178009	-0.102976
	-0.178009	-0.102976
	-0.177979	-0.102889
	-0.177948	-0.102976
	-0.177948	-0.102889
	-0.177917	-0.102889
	-0.177887	-0.102889
	-0.177887	-0.102889
	-0.177856	-0.102889
	-0.177856	-0.102889
	-0.177826	-0.102889
	-0.177826	-0.102889
	-0.177795	-0.102802
	-0.177765	-0.102802
	-0.177734	-0.102802
	-0.177734	-0.102802
	-0.177704	-0.102802
	-0.177704	-0.102802
	-0.177673	-0.102802
	-0.177673	-0.102802
	-0.177612	-0.102714
	-0.177612	-0.102627
	-0.177612	-0.10254
	-0.177582	-0.102191
	-0.177582	-0.0929487
	-0.177582	-0.0639132
	-0.177521	-0.0306051
	-0.177521	-0.0013951
	-0.17749	0.0211881
	-0.17746	0.036883
	-0.17746	0.0465616
	-0.177429	0.0515316
	-0.177429	0.0527523
	-0.177429	0.051706
	-0.177399	0.0489158
	-0.177399	0.0453409
	-0.177399	0.0415043
	-0.177368	0.0376678
	-0.177338	0.0339184
	-0.177307	0.0306923
	-0.177307	0.0277277
	-0.177277	0.0252862
	-0.177277	0.0230192
	-0.177246	0.0212753
	-0.177246	0.019793
	-0.177216	0.0184851
	-0.177216	0.0174388
	-0.177185	0.0164797
	-0.177155	0.0156949
	-0.177124	0.0150846
	-0.177094	0.0144742
	-0.177094	0.0138638
	-0.177063	0.0133407
	-0.177063	0.0129047
	-0.177032	0.0123815
	-0.177032	0.0120328
	-0.177002	0.011684
	-0.177002	0.0113352
	-0.176971	0.0109864
	-0.176941	0.0107249
	-0.17691	0.0103761
	-0.17691	0.0101145
	-0.17688	0.00985292
	-0.176849	0.00967853
	-0.176849	0.00941695
	-0.176819	0.00915536
	-0.176819	0.00889378
	-0.176819	0.00871939
	-0.176788	0.00854501
	-0.176758	0.00837062
	-0.176758	0.00819623
	-0.176727	0.00793465
	-0.176697	0.00776026
	-0.176697	0.00767307
	-0.176666	0.00749868
	-0.176666	0.00732429
	-0.176666	0.0071499
	-0.176636	0.00706271
	-0.176636	0.00688832
	-0.176605	0.00680113
	-0.176605	0.00671393
	-0.176605	0.00653955
	-0.176544	0.00653955
	-0.176544	0.00636516
	-0.176514	0.00627796
	-0.176483	0.00619077
	-0.176483	0.00610358
	-0.176453	0.00601638
	-0.176422	0.00592919
	-0.176422	0.00584199
	-0.176392	0.0057548
	-0.176392	0.00566761
	-0.176361	0.00558041
	-0.176331	0.00558041
	-0.176331	0.00549322
	-0.176331	0.00540602
	-0.1763	0.00531883
	-0.1763	0.00523164
	-0.17627	0.00514444
	-0.17627	0.00514444
	-0.176239	0.00505725
	-0.176239	0.00497005
	-0.176208	0.00497005
	-0.176178	0.00488286
	-0.176178	0.00479567
	-0.176178	0.00470847
	-0.176147	0.00470847
	-0.176117	0.00462128
	-0.176117	0.00462128
	-0.176086	0.00453409
	-0.176086	0.00444689
	-0.176056	0.00444689
	-0.176056	0.00444689
	-0.176025	0.0043597
	-0.175995	0.0043597
	-0.175995	0.0042725
	-0.175964	0.0042725
	-0.175934	0.0042725
	-0.175934	0.00418531
	-0.175903	0.00418531
	-0.175903	0.00409812
	-0.175903	0.00401092
	-0.175873	0.00409812
	-0.175842	0.00401092
	-0.175842	0.00392373
	-0.175842	0.00392373
	-0.175812	0.00392373
	-0.175781	0.00383653
	-0.175781	0.00392373
	-0.175751	0.00383653
	-0.17572	0.00383653
	-0.17572	0.00374934
	-0.17569	0.00374934
	-0.175659	0.00374934
	-0.175659	0.00366215
	-0.175629	0.00366215
	-0.175629	0.00366215
	-0.175598	0.00357495
	-0.175598	0.00357495
	-0.175568	0.00348776
	-0.175507	0.00348776
	-0.175507	0.00348776
	-0.175476	0.00348776
	-0.175446	0.00348776
	-0.175446	0.00340056
	-0.175415	0.00348776
	-0.175415	0.00340056
	-0.175385	0.00340056
	-0.175385	0.00331337
	-0.175354	0.00331337
	-0.175323	0.00331337
	-0.175323	0.00331337
	-0.175293	0.00322618
	-0.175262	0.00322618
	-0.175262	0.00322618
	-0.175232	0.00313898
	-0.175232	0.00322618
	-0.175201	0.00313898
	-0.175201	0.00313898
	-0.175201	0.00313898
	-0.175171	0.00313898
	-0.175171	0.00313898
	-0.17511	0.00313898
	-0.17511	0.00313898
	-0.175079	0.00305179
	-0.175079	0.00305179
	-0.175049	0.00305179
	-0.175049	0.00305179
	-0.175018	0.00305179
	-0.175018	0.00296459
	-0.174988	0.00296459
	-0.174988	0.00296459
	-0.174988	0.00296459
	-0.174957	0.00296459
	-0.174927	0.00296459
	-0.174927	0.0028774
	-0.174896	0.0028774
	-0.174866	0.0028774
	-0.174866	0.0028774
	-0.174835	0.0028774
	-0.174835	0.00279021
	-0.174805	0.0028774
	-0.174774	0.00279021
	-0.174774	0.00279021
	-0.174774	0.00279021
	-0.174744	0.00279021
	-0.174744	0.00279021
	-0.174713	0.00279021
	-0.174683	0.00244143
	-0.174652	-0.0198802
	-0.174591	-0.0828343
	-0.174622	-0.145963
	-0.174591	-0.193483
	-0.174591	-0.223652
	-0.174591	-0.238475
	-0.174561	-0.241702
	-0.174561	-0.236819
	-0.17453	-0.226791
	-0.17453	-0.214236
	-0.17453	-0.200633
	-0.1745	-0.18738
	-0.174469	-0.174998
	-0.174469	-0.163925
	-0.174438	-0.15442
	-0.174408	-0.146486
	-0.174408	-0.139859
	-0.174377	-0.134453
	-0.174377	-0.130093
	-0.174347	-0.126606
	-0.174316	-0.123728
	-0.174286	-0.121548
	-0.174286	-0.11963
	-0.174255	-0.118148
	-0.174255	-0.116927
	-0.174225	-0.115881
	-0.174225	-0.114922
	-0.174194	-0.11405
	-0.174194	-0.113352
	-0.174194	-0.112742
	-0.174164	-0.112131
	-0.174133	-0.111521
	-0.174133	-0.110998
	-0.174133	-0.110562
	-0.174103	-0.110126
	-0.174103	-0.109603
	-0.174072	-0.109254
	-0.174103	-0.108905
	-0.174072	-0.108469
	-0.174042	-0.10812
	-0.174011	-0.107859
	-0.174011	-0.107597
	-0.17395	-0.107249
	-0.17395	-0.106987
	-0.17392	-0.106813
	-0.17392	-0.106551
	-0.173889	-0.106377
	-0.173859	-0.106202
	-0.173859	-0.106028
	-0.173828	-0.105853
	-0.173798	-0.105679
	-0.173767	-0.105592
	-0.173737	-0.105417
	-0.173737	-0.105243
	-0.173737	-0.105156
	-0.173706	-0.105069
	-0.173706	-0.104982
	-0.173676	-0.104894
	-0.173676	-0.104894
	-0.173645	-0.104633
	-0.173615	-0.104546
	-0.173615	-0.104458
	-0.173584	-0.104371
	-0.173584	-0.104284
	-0.173553	-0.104197
	-0.173553	-0.10411
	-0.173492	-0.104022
	-0.173492	-0.103935
	-0.173462	-0.103935
	-0.173462	-0.103761
	-0.173462	-0.103761
	-0.173401	-0.103761
	-0.17337	-0.103674
	-0.173401	-0.103674
	-0.17337	-0.103586
	-0.17334	-0.103586
	-0.17334	-0.103499
	-0.173309	-0.103499
	-0.173309	-0.103412
	-0.173279	-0.103412
	-0.173279	-0.103325
	-0.173248	-0.103238
	-0.173218	-0.103238
	-0.173218	-0.103238
	-0.173218	-0.10315
	-0.173157	-0.103063
	-0.173157	-0.10315
	-0.173126	-0.10315
	-0.173126	-0.103063
	-0.173096	-0.103063
	-0.173096	-0.103063
	-0.173065	-0.103063
	-0.173035	-0.103063
	-0.173035	-0.102976
	-0.173004	-0.102889
	-0.172974	-0.102889
	-0.172943	-0.102802
	-0.172943	-0.102802
	-0.172943	-0.102802
	-0.172913	-0.102802
	-0.172882	-0.102802
	-0.172852	-0.102802
	-0.172852	-0.102802
	-0.172821	-0.102802
	-0.172821	-0.102714
	-0.172791	-0.102802
	-0.172791	-0.102714
	-0.17276	-0.102714
	-0.172729	-0.102714
	-0.172729	-0.102627
	-0.172699	-0.102627
	-0.172668	-0.102627
	-0.172638	-0.102627
	-0.172638	-0.10254
	-0.172607	-0.10254
	-0.172607	-0.102627
	-0.172577	-0.102627
	-0.172577	-0.102627
	-0.172577	-0.102627
	-0.172546	-0.102627
	-0.172546	-0.102627
	-0.172516	-0.10254
	-0.172485	-0.10254
	-0.172485	-0.10254
	-0.172455	-0.10254
	-0.172455	-0.102453
	-0.172424	-0.102453
	-0.172394	-0.102453
	-0.172394	-0.102453
	-0.172363	-0.102366
	-0.172333	-0.102366
	-0.172333	-0.102453
	-0.172333	-0.102453
	-0.172333	-0.102453
	-0.172302	-0.102453
	-0.172272	-0.102453
	-0.172272	-0.102453
	-0.172241	-0.102453
	-0.172241	-0.102453
	-0.172272	-0.102453
	-0.172211	-0.102453
	-0.172211	-0.102453
	-0.17218	-0.102366
	-0.17218	-0.102453
	-0.17215	-0.102453
	-0.17215	-0.102366
	-0.172119	-0.102366
	-0.172119	-0.102366
	-0.172119	-0.102453
	-0.172089	-0.102453
	-0.172058	-0.102366
	-0.172028	-0.102278
	-0.172028	-0.102278
	-0.171997	-0.102278
	-0.171967	-0.102278
	-0.171967	-0.102366
	-0.171936	-0.102278
	-0.171936	-0.102278
	-0.171906	-0.102278
	-0.171906	-0.102278
	-0.171906	-0.102191
	-0.171875	-0.102104
	-0.171844	-0.102017
	-0.171844	-0.101843
	-0.171814	-0.101319
	-0.171814	-0.0887634
	-0.171814	-0.0580712
	-0.171783	-0.0251991
	-0.171783	0.00305179
	-0.171753	0.0245015
	-0.171722	0.0391501
	-0.171692	0.0480439
	-0.171692	0.0522292
	-0.171692	0.0531011
	-0.171661	0.051706
	-0.171631	0.0487414
	-0.171631	0.0450793
	-0.1716	0.0411555
	-0.1716	0.037319
	-0.17157	0.0336569
	-0.17157	0.0304307
	-0.171539	0.0275533
	-0.171509	0.0251119
	-0.171509	0.0230192
	-0.171478	0.0212753
	-0.171448	0.019793
	-0.171448	0.0185723
	-0.171417	0.0174388
	-0.171387	0.0165669
	-0.171387	0.0157821
	-0.171356	0.0150846
	-0.171356	0.0144742
	-0.171356	0.013951
	-0.171295	0.0135151
	-0.171265	0.0129047
	-0.171265	0.0125559
	-0.171265	0.01212
	-0.171234	0.0117712
	-0.171234	0.0114224
	-0.171204	0.0110736
	-0.171204	0.010812
	-0.171173	0.0105505
	-0.171173	0.0102889
	-0.171143	0.0100273
	-0.171112	0.00967853
	-0.171112	0.00950414
	-0.171082	0.00932975
	-0.171051	0.00906817
	-0.171051	0.00889378
	-0.171021	0.0086322
	-0.17099	0.00845781
	-0.17099	0.00828343
	-0.17099	0.00802184
	-0.17099	0.00784745
	-0.170929	0.00776026
	-0.170929	0.00758587
	-0.170898	0.00741149
	-0.170898	0.00732429
	-0.170868	0.0071499
	-0.170868	0.00706271
	-0.170837	0.00688832
	-0.170837	0.00688832
	-0.170807	0.00671393
	-0.170807	0.00653955
	-0.170776	0.00653955
	-0.170746	0.00636516
	-0.170746	0.00627796
	-0.170715	0.00619077
	-0.170715	0.00610358
	-0.170685	0.00610358
	-0.170685	0.00592919
	-0.170654	0.00584199
	-0.170654	0.00584199
	-0.170624	0.0057548
	-0.170593	0.00558041
	-0.170593	0.00558041
	-0.170563	0.00549322
	-0.170532	0.00549322
	-0.170502	0.00540602
	-0.170532	0.00531883
	-0.170502	0.00523164
	-0.170471	0.00514444
	-0.170441	0.00505725
	-0.170441	0.00505725
	-0.17041	0.00505725
	-0.17038	0.00488286
	-0.17038	0.00488286
	-0.17038	0.00479567
	-0.170349	0.00479567
	-0.170349	0.00470847
	-0.170319	0.00470847
	-0.170319	0.00462128
	-0.170288	0.00453409
	-0.170288	0.00453409
	-0.170258	0.00444689
	-0.170258	0.0043597
	-0.170227	0.0043597
	-0.170197	0.0043597
	-0.170197	0.0042725
	-0.170197	0.0042725
	-0.170135	0.00418531
	-0.170135	0.00418531
	-0.170105	0.00418531
	-0.170074	0.00418531
	-0.170074	0.00409812
	-0.170044	0.00409812
	-0.170013	0.00401092
	-0.170013	0.00401092
	-0.169983	0.00392373
	-0.169983	0.00392373
	-0.169952	0.00392373
	-0.169952	0.00383653
	-0.169922	0.00383653
	-0.169922	0.00383653
	-0.169922	0.00374934
	-0.169922	0.00374934
	-0.169891	0.00374934
	-0.169861	0.00366215
	-0.169861	0.00366215
	-0.16983	0.00366215
	-0.1698	0.00366215
	-0.1698	0.00366215
	-0.169769	0.00357495
	-0.169769	0.00357495
	-0.169739	0.00357495
	-0.169708	0.00357495
	-0.169678	0.00348776
	-0.169678	0.00348776
	-0.169647	0.00348776
	-0.169647	0.00348776
	-0.169617	0.00340056
	-0.169617	0.00340056
	-0.169586	0.00340056
	-0.169556	0.00340056
	-0.169556	0.00331337
	-0.169525	0.00340056
	-0.169495	0.00331337
	-0.169495	0.00331337
	-0.169464	0.00331337
	-0.169434	0.00322618
	-0.169434	0.00322618
	-0.169434	0.00322618
	-0.169403	0.00322618
	-0.169373	0.00322618
	-0.169342	0.00322618
	-0.169342	0.00313898
	-0.169312	0.00313898
	-0.169312	0.00313898
	-0.169312	0.00305179
	-0.169281	0.00305179
	-0.169281	0.00305179
	-0.16925	0.00305179
	-0.16925	0.00305179
	-0.169189	0.00305179
	-0.169189	0.00296459
	-0.169159	0.00296459
	-0.169159	0.00296459
	-0.169159	0.00296459
	-0.169128	0.00296459
	-0.169128	0.00296459
	-0.169098	0.00296459
	-0.169098	0.00296459
	-0.169067	0.0028774
	-0.169067	0.0028774
	-0.169037	0.0028774
	-0.169006	0.0028774
	-0.169006	0.0028774
	-0.168976	0.0028774
	-0.168976	0.0028774
	-0.168945	0.00200546
	-0.168915	-0.0279021
	-0.168854	-0.0929487
	-0.168854	-0.154246
	-0.168823	-0.198977
	-0.168823	-0.22653
	-0.168823	-0.239347
	-0.168793	-0.241004
	-0.168793	-0.235075
	-0.168762	-0.224524
	-0.168762	-0.21162
	-0.168732	-0.198017
	-0.168701	-0.184764
	-0.168701	-0.172557
	-0.168671	-0.161832
	-0.168671	-0.152589
	-0.16864	-0.144916
	-0.16861	-0.138464
	-0.16861	-0.133232
	-0.168579	-0.12896
	-0.168549	-0.125559
	-0.168549	-0.122943
	-0.168518	-0.120676
	-0.168518	-0.118933
	-0.168518	-0.11745
	-0.168457	-0.11623
	-0.168488	-0.115096
	-0.168427	-0.114224
	-0.168427	-0.113352
	-0.168427	-0.112655
	-0.168396	-0.111957
	-0.168365	-0.111347
	-0.168365	-0.110911
	-0.168335	-0.110388
	-0.168335	-0.109777
	-0.168304	-0.109341
	-0.168274	-0.108905
	-0.168243	-0.108556
	-0.168243	-0.108208
	-0.168213	-0.107946
	-0.168182	-0.107597
	-0.168182	-0.107249
	-0.168182	-0.106987
	-0.168152	-0.106725
	-0.168121	-0.106464
	-0.168121	-0.106289
	-0.168091	-0.106028
	-0.168091	-0.105853
	-0.16806	-0.105679
	-0.16806	-0.105592
	-0.16803	-0.105417
	-0.16803	-0.105243
	-0.16803	-0.105069
	-0.167999	-0.104894
	-0.167999	-0.104807
	-0.167969	-0.104546
	-0.167938	-0.104458
	-0.167938	-0.104371
	-0.167908	-0.104284
	-0.167908	-0.104197
	-0.167877	-0.10411
	-0.167877	-0.103935
	-0.167816	-0.103848
	-0.167816	-0.103761
	-0.167816	-0.103674
	-0.167786	-0.103586
	-0.167786	-0.103586
	-0.167755	-0.103499
	-0.167725	-0.103412
	-0.167725	-0.103325
	-0.167694	-0.103325
	-0.167694	-0.103238
	-0.167664	-0.10315
	-0.167633	-0.10315
	-0.167633	-0.103063
	-0.167603	-0.102976
	-0.167603	-0.103063
	-0.167572	-0.102976
	-0.167572	-0.102976
	-0.167542	-0.102889
	-0.167542	-0.102889
	-0.167511	-0.102802
	-0.16748	-0.102714
	-0.16748	-0.102714
	-0.16745	-0.102714
	-0.16745	-0.102627
	-0.167419	-0.102627
	-0.167419	-0.102627
	-0.167419	-0.102627
	-0.167389	-0.102627
	-0.167389	-0.10254
	-0.167358	-0.10254
	-0.167328	-0.102453
	-0.167328	-0.102366
	-0.167297	-0.102366
	-0.167297	-0.102366
	-0.167267	-0.102366
	-0.167267	-0.102366
	-0.167236	-0.102366
	-0.167236	-0.102278
	-0.167175	-0.102278
	-0.167175	-0.102278
[truncated: 35,142 more rows]

## Sheet: Fig. 3d
	Voltage_V	P mW/cm2
	-0.202057	-21.6703
	-0.202057	-21.6703
	-0.202057	-21.6527
	-0.202057	-21.6527
	-0.202026	-21.6318
	-0.202057	-21.6351
	-0.202026	-21.6142
	-0.202026	-21.6142
	-0.202026	-21.579
	-0.201996	-21.5581
	-0.201996	-21.5581
	-0.201965	-21.5372
	-0.201935	-21.5164
	-0.201935	-21.5164
	-0.201904	-21.4955
	-0.201904	-21.4955
	-0.201874	-21.4923
	-0.201874	-21.4923
	-0.201874	-21.4923
	-0.201843	-21.489
	-0.201843	-21.4714
	-0.201813	-21.4682
	-0.201782	-21.4473
	-0.201782	-21.4473
	-0.201782	-21.4473
	-0.201752	-21.4265
	-0.201721	-21.4408
	-0.201721	-21.4232
	-0.201691	-21.4024
	-0.20166	-21.3816
	-0.20163	-21.3784
	-0.20163	-21.3784
	-0.201599	-21.3575
	-0.201569	-21.3543
	-0.201569	-21.3543
	-0.201538	-21.3511
	-0.201538	-21.3511
	-0.201508	-21.3478
	-0.201508	-21.3478
	-0.201477	-21.3446
	-0.201477	-21.3446
	-0.201447	-21.3238
	-0.201416	-21.3206
	-0.201385	-21.2998
	-0.201385	-21.2998
	-0.201355	-21.3141
	-0.201355	-21.3141
	-0.201324	-21.2933
	-0.201294	-21.2901
	-0.201294	-21.2901
	-0.201294	-21.2901
	-0.201263	-21.2869
	-0.201233	-21.2837
	-0.201263	-21.3044
	-0.201233	-21.2837
	-0.201202	-21.2804
	-0.201202	-21.298
	-0.201202	-21.2804
	-0.201202	-21.2804
	-0.201172	-21.2772
	-0.201141	-21.2564
	-0.201141	-21.2564
	-0.201111	-21.2532
	-0.20108	-21.25
	-0.20108	-21.25
	-0.20105	-21.2468
	-0.20105	-21.2292
	-0.20105	-21.2468
	-0.201019	-21.2435
	-0.201019	-21.226
	-0.200989	-21.2228
	-0.200958	-21.2196
	-0.200958	-21.202
	-0.200897	-21.2131
	-0.200897	-21.1956
	-0.200867	-21.1924
	-0.200806	-21.1859
	-0.200775	-21.1827
	-0.200775	-21.1652
	-0.200775	-21.1827
	-0.200745	-21.1445
	-0.200745	-21.127
	-0.200714	-21.0888
	-0.200714	-20.6862
	-0.200714	-16.6435
	-0.200714	-10.0456
	-0.200714	-3.62272
	-0.200684	1.67985
	-0.200653	5.54615
	-0.200623	8.13428
	-0.200592	9.61973
	-0.200562	10.2478
	-0.200531	10.2812
	-0.200531	9.89656
	-0.20047	9.28176
	-0.20047	8.53013
	-0.200439	7.74236
	-0.200439	6.99084
	-0.200439	6.30924
	-0.200409	5.67919
	-0.200378	5.15418
	-0.200378	4.66497
	-0.200378	4.28059
	-0.200348	3.96549
	-0.200348	3.66852
	-0.200317	3.44089
	-0.200317	3.24876
	-0.200287	3.07363
	-0.200256	2.93347
	-0.200256	2.81124
	-0.200226	2.67115
	-0.200195	2.58346
	-0.200195	2.47873
	-0.200195	2.39145
	-0.200165	2.30382
	-0.200134	2.23366
	-0.200134	2.16386
	-0.200134	2.11151
	-0.200104	2.0414
	-0.200104	1.98905
	-0.200073	1.91897
	-0.200073	1.86663
	-0.200043	1.83146
	-0.200043	1.77914
	-0.200012	1.72655
	-0.199982	1.69141
	-0.199982	1.6391
	-0.199951	1.60398
	-0.199951	1.56911
	-0.199921	1.51657
	-0.19989	1.49891
	-0.19989	1.46405
	-0.19986	1.42898
	-0.199829	1.41133
	-0.199799	1.37628
	-0.199799	1.34143
	-0.199768	1.32381
	-0.199738	1.30619
	-0.199738	1.27136
	-0.199707	1.25375
	-0.199677	1.21874
	-0.199677	1.20133
	-0.199646	1.16633
	-0.199646	1.14892
	-0.199646	1.14892
	-0.199646	1.13151
	-0.199615	1.11394
	-0.199585	1.09636
	-0.199615	1.07913
	-0.199585	1.06156
	-0.199554	1.044
	-0.199524	1.02644
	-0.199493	1.00889
	-0.199493	0.991493
	-0.199463	0.991341
	-0.199432	0.973801
	-0.199402	0.956265
	-0.199402	0.956265
	-0.199371	0.938735
	-0.199371	0.921351
	-0.19931	0.90369
	-0.19931	0.886311
	-0.19931	0.886311
	-0.19931	0.868933
	-0.19928	0.8688
	-0.19928	0.851424
	-0.199249	0.851293
	-0.199249	0.83392
	-0.199219	0.833792
	-0.199188	0.816296
	-0.199158	0.816171
	-0.199158	0.798806
	-0.199158	0.798806
	-0.199097	0.781201
	-0.199097	0.781201
	-0.199066	0.763724
	-0.199066	0.763724
	-0.199036	0.763607
	-0.199036	0.746252
	-0.199005	0.746138
	-0.198975	0.728674
	-0.198975	0.728674
	-0.198944	0.728562
	-0.198914	0.711106
	-0.198914	0.693762
	-0.198883	0.693656
	-0.198883	0.693656
	-0.198883	0.693656
	-0.198853	0.676211
	-0.198853	0.676211
	-0.198822	0.676107
	-0.198822	0.658771
	-0.198792	0.65867
	-0.198792	0.65867
	-0.198761	0.658569
	-0.198761	0.641238
	-0.198761	0.641238
	-0.1987	0.623716
	-0.1987	0.623716
	-0.198669	0.62362
	-0.198639	0.623524
	-0.198608	0.623428
	-0.198608	0.606111
	-0.198578	0.623332
	-0.198547	0.605924
	-0.198517	0.605831
	-0.198517	0.588522
	-0.198517	0.588522
	-0.198486	0.588431
	-0.198486	0.588431
	-0.198456	0.588341
	-0.198425	0.570949
	-0.198425	0.570949
	-0.198395	0.570861
	-0.198395	0.570861
	-0.198364	0.570773
	-0.198364	0.553477
	-0.198334	0.553392
	-0.198334	0.553392
	-0.198303	0.553307
	-0.198303	0.553307
	-0.198273	0.553222
	-0.198242	0.518566
	-0.198242	0.518566
	-0.198212	0.518486
	-0.198181	0.518406
	-0.198151	0.518326
	-0.198151	0.501049
	-0.19812	0.500971
	-0.19812	0.500971
	-0.19809	0.500894
	-0.19809	0.500894
	-0.198059	0.500817
	-0.198029	0.50074
	-0.198029	0.483473
	-0.197998	0.483398
	-0.197968	0.483324
	-0.197968	0.483324
	-0.197968	0.483324
	-0.197937	0.483249
	-0.197937	0.483249
	-0.197906	0.465919
	-0.197906	0.465919
	-0.197876	0.465847
	-0.197876	0.465847
	-0.197845	0.465775
	-0.197815	0.465703
	-0.197815	0.465703
	-0.197784	-0.362158
	-0.197723	-9.30975
	-0.197723	-22.5158
	-0.197693	-33.7857
	-0.197693	-41.6289
	-0.197693	-46.1623
	-0.197693	-47.9895
	-0.197662	-47.8443
	-0.197662	-46.3793
	-0.197662	-44.1215
	-0.197632	-41.4954
	-0.197601	-38.8184
	-0.197571	-36.2628
	-0.19754	-33.9319
	-0.19754	-31.8994
	-0.19751	-30.1551
	-0.19751	-28.7257
	-0.197479	-27.5504
	-0.197449	-26.582
	-0.197449	-25.8073
	-0.197449	-25.1875
	-0.197418	-24.6844
	-0.197388	-24.2675
	-0.197388	-23.9405
	-0.197388	-23.6651
	-0.197357	-23.4206
	-0.197327	-23.2277
	-0.197296	-23.0693
	-0.197296	-22.9144
	-0.197296	-22.7596
	-0.197296	-22.6392
	-0.197266	-22.5325
	-0.197266	-22.4121
	-0.197235	-22.3054
	-0.197235	-22.2194
	-0.197205	-22.13
	-0.197205	-22.044
	-0.197174	-21.9719
	-0.197174	-21.9031
	-0.197144	-21.8309
	-0.197144	-21.7794
	-0.197113	-21.7244
	-0.197083	-21.6523
	-0.197052	-21.5974
	-0.197052	-21.5459
	-0.197021	-21.5082
	-0.197021	-21.4739
	-0.196991	-21.419
	-0.19696	-21.3985
	-0.19696	-21.347
	-0.19693	-21.3265
	-0.19693	-21.2922
	-0.196899	-21.2545
	-0.196899	-21.2374
	-0.196869	-21.1997
	-0.196838	-21.1793
	-0.196808	-21.1588
	-0.196808	-21.1245
	-0.196777	-21.1041
	-0.196777	-21.0698
	-0.196747	-21.0493
	-0.196747	-21.0322
	-0.196716	-21.0118
	-0.196686	-20.9914
	-0.196686	-20.9742
	-0.196655	-20.9538
	-0.196655	-20.9538
	-0.196594	-20.9302
	-0.196564	-20.9098
	-0.196564	-20.9098
	-0.196533	-20.8894
	-0.196533	-20.8723
	-0.196503	-20.869
	-0.196472	-20.8487
	-0.196472	-20.8315
	-0.196442	-20.8283
	-0.196442	-20.8283
	-0.196411	-20.825
	-0.196411	-20.8079
	-0.196381	-20.8047
	-0.196381	-20.7876
	-0.19635	-20.7843
	-0.19635	-20.7672
	-0.19632	-20.764
	-0.19632	-20.764
	-0.19632	-20.764
	-0.196289	-20.7436
	-0.196289	-20.7436
	-0.196259	-20.7233
	-0.196228	-20.7201
	-0.196198	-20.6998
	-0.196167	-20.6965
	-0.196167	-20.6965
	-0.196136	-20.6933
	-0.196136	-20.6933
	-0.196106	-20.6901
	-0.196075	-20.6698
	-0.196045	-20.6495
	-0.196045	-20.6495
	-0.196014	-20.6463
	-0.196014	-20.6633
	-0.195984	-20.643
	-0.195984	-20.626
	-0.195984	-20.626
	-0.195953	-20.6227
	-0.195953	-20.6057
	-0.195923	-20.6195
	-0.195892	-20.6334
	-0.195862	-20.6131
	-0.195862	-20.596
	-0.195831	-20.5928
	-0.195801	-20.5725
	-0.195801	-20.5896
	-0.195801	-20.5896
	-0.195801	-20.5896
	-0.19577	-20.5864
	-0.19577	-20.5864
	-0.19574	-20.5832
	-0.19574	-20.5832
	-0.195709	-20.5629
	-0.195679	-20.5768
	-0.195679	-20.5597
	-0.195679	-20.5597
	-0.195648	-20.5565
	-0.195648	-20.5394
	-0.195618	-20.5362
	-0.195587	-20.533
	-0.195587	-20.533
	-0.195557	-20.5128
	-0.195526	-20.5096
	-0.195526	-20.5266
	-0.195526	-20.5266
	-0.195496	-20.5234
	-0.195465	-20.5032
	-0.195465	-20.5032
	-0.195435	-20.5
	-0.195404	-20.4968
	-0.195404	-20.4968
	-0.195374	-20.4936
	-0.195374	-20.4936
	-0.195343	-20.4904
	-0.195343	-20.4904
	-0.195312	-20.4872
	-0.195343	-20.4904
	-0.195282	-20.484
	-0.195282	-20.4669
	-0.195251	-20.4637
	-0.195251	-20.4637
	-0.195221	-20.4605
	-0.195221	-20.4265
	-0.19516	-20.4201
	-0.19516	-20.4201
	-0.19516	-20.4201
	-0.195129	-20.3999
	-0.195099	-20.3967
	-0.195068	-20.3935
	-0.195038	-20.3903
	-0.195007	-20.3871
	-0.195007	-20.3871
	-0.195007	-20.3871
	-0.194977	-20.384
	-0.194946	-20.3808
	-0.194946	-20.3638
	-0.194946	-20.3468
	-0.194916	-20.3096
	-0.194916	-19.7487
	-0.194916	-15.3979
	-0.194916	-8.92262
	-0.194885	-2.78682
	-0.194855	2.19173
	-0.194824	5.82671
	-0.194824	8.18797
	-0.194794	9.52849
	-0.194763	10.0704
	-0.194733	10.0349
	-0.194733	9.6104
	-0.194733	8.99914
	-0.194702	8.25075
	-0.194702	7.48679
	-0.194672	6.7727
	-0.194641	6.10975
	-0.194641	5.49877
	-0.194641	4.98963
	-0.194611	4.53069
	-0.19458	4.17369
	-0.19458	3.85133
	-0.19455	3.57931
	-0.19455	3.35878
	-0.194489	3.17119
	-0.194489	3.01856
	-0.194489	2.86594
	-0.194458	2.76376
	-0.194427	2.64465
	-0.194397	2.52559
	-0.194397	2.44083
	-0.194397	2.35608
	-0.194366	2.27098
	-0.194336	2.20284
	-0.194305	2.13472
	-0.194305	2.06696
	-0.194275	1.99887
	-0.194275	1.94805
	-0.194275	1.89723
	-0.194244	1.84613
	-0.194244	1.79531
	-0.194214	1.76116
	-0.194183	1.71009
	-0.194183	1.6593
	-0.194153	1.62518
	-0.194153	1.59132
	-0.194122	1.54029
	-0.194092	1.5062
	-0.194061	1.47212
	-0.194061	1.43828
	-0.194031	1.42114
	-0.194031	1.3873
	-0.194	1.35325
	-0.19397	1.33613
	-0.193939	1.30209
	-0.193939	1.28518
	-0.193939	1.25136
	-0.193939	1.23445
	-0.193909	1.21735
	-0.193909	1.18354
	-0.193909	1.16663
	-0.193878	1.14954
	-0.193878	1.13264
	-0.193848	1.11555
	-0.193817	1.09848
	-0.193817	1.06468
	-0.193817	1.06468
	-0.193787	1.04762
	-0.193756	1.03056
	-0.193726	1.0135
	-0.193726	1.0135
	-0.193695	0.996453
	-0.193695	0.979564
	-0.193665	0.962523
	-0.193634	0.962372
	-0.193634	0.945488
	-0.193634	0.928604
	-0.193604	0.911577
	-0.193604	0.894696
	-0.193604	0.894696
	-0.193573	0.894555
	-0.193542	0.877538
	-0.193542	0.860662
	-0.193481	0.860391
	-0.193481	0.843521
	-0.193451	0.843387
	-0.193451	0.82652
	-0.19342	0.826389
	-0.19339	0.809397
	-0.19339	0.809397
	-0.193359	0.809269
	-0.193359	0.775549
	-0.193329	0.775427
	-0.193298	0.775304
	-0.193298	0.75845
	-0.193268	0.75833
	-0.193268	0.741479
	-0.193237	0.741361
	-0.193237	0.741361
	-0.193207	0.724398
	-0.193176	0.724284
	-0.193176	0.70744
	-0.193146	0.707328
	-0.193146	0.707328
	-0.193115	0.690378
	-0.193085	0.690269
	-0.193085	0.690269
	-0.193024	0.69005
	-0.193024	0.67322
	-0.193024	0.67322
	-0.192993	0.656286
	-0.192993	0.656286
	-0.192963	0.656182
	-0.192963	0.639357
	-0.192963	0.639357
	-0.192963	0.639357
	-0.192932	0.622433
	-0.192932	0.622433
	-0.192902	0.622335
	-0.192902	0.622335
	-0.192871	0.622236
	-0.192841	0.605323
	-0.192841	0.588509
	-0.19278	0.621941
	-0.19278	0.605132
	-0.192749	0.605036
	-0.192749	0.588229
	-0.192719	0.588136
	-0.192688	0.588043
	-0.192688	0.588043
	-0.192688	0.571242
	-0.192627	0.587857
	-0.192627	0.571061
	-0.192627	0.571061
	-0.192596	0.57097
	-0.192566	0.57088
	-0.192566	0.554089
	-0.192535	0.554001
	-0.192535	0.554001
	-0.192505	0.553914
	-0.192474	0.537043
	-0.192474	0.537043
	-0.192474	0.537043
	-0.192474	0.537043
	-0.192444	0.536958
	-0.192383	0.503239
	-0.192383	0.503239
	-0.192352	0.503159
	-0.192352	0.503159
	-0.192322	0.503079
	-0.192291	0.486232
	-0.192291	0.486232
	-0.192291	0.486232
	-0.192261	0.502919
	-0.19223	0.486078
	-0.19223	0.486078
	-0.192169	0.485924
	-0.192169	0.485924
	-0.192139	0.485847
	-0.192139	0.485847
	-0.192108	0.469019
	-0.192078	0.485692
	-0.192078	0.468944
	-0.192047	0.46887
	-0.192047	0.46887
	-0.192017	0.452053
	-0.191986	-0.770041
	-0.191956	-10.2935
	-0.191925	-23.0772
	-0.191925	-33.687
	-0.191925	-40.9498
	-0.191925	-45.0498
	-0.191925	-46.5727
	-0.191925	-46.2547
	-0.191895	-44.708
	-0.191895	-42.4659
	-0.191864	-39.9163
	-0.191833	-37.3173
	-0.191803	-34.8529
	-0.191803	-32.6286
	-0.191772	-30.6838
	-0.191742	-29.0237
	-0.191742	-27.6528
	-0.191742	-26.5159
	-0.191711	-25.609
	-0.191711	-24.8568
	-0.191681	-24.2679
	-0.19165	-23.7794
	-0.19165	-23.4118
	-0.19162	-23.0739
	-0.191589	-22.8196
	-0.191559	-22.5989
	-0.191559	-22.4151
	-0.191559	-22.2481
	-0.191528	-22.0942
	-0.191498	-21.9571
	-0.191498	-21.8403
	-0.191498	-21.7234
	-0.191467	-21.6364
	-0.191437	-21.5162
	-0.191437	-21.4327
	-0.191437	-21.3492
	-0.191406	-21.2791
	-0.191376	-21.1756
	-0.191376	-21.1255
	-0.191345	-21.0387
	-0.191315	-20.9853
	-0.191315	-20.9353
	-0.191315	-20.8852
	-0.191284	-20.8318
	-0.191284	-20.7985
	-0.191284	-20.7651
	-0.191284	-20.7318
	-0.191254	-20.6784
	-0.191223	-20.6418
	-0.191223	-20.6084
	-0.191193	-20.5718
	-0.191162	-20.5352
	-0.191162	-20.5019
	-0.191132	-20.4653
	-0.191132	-20.4486
	-0.191101	-20.4287
	-0.191101	-20.3953
	-0.19104	-20.3722
	-0.19104	-20.3389
	-0.19101	-20.3356
	-0.19101	-20.3189
	-0.190979	-20.2824
	-0.190948	-20.2792
	-0.190948	-20.2625
	-0.190918	-20.2426
	-0.190918	-20.2426
	-0.190887	-20.2227
	-0.190887	-20.2061
	-0.190857	-20.1862
	-0.190857	-20.1696
	-0.190826	-20.1497
	-0.190765	-20.1433
	-0.190765	-20.1266
	-0.190765	-20.11
	-0.190735	-20.1068
	-0.190735	-20.0902
	-0.190704	-20.0869
	-0.190674	-20.0671
	-0.190643	-20.0639
	-0.190643	-20.0639
	-0.190643	-20.0639
	-0.190613	-20.0441
	-0.190613	-20.0441
	-0.190613	-20.0441
	-0.190613	-20.0441
	-0.190552	-20.0376
	-0.190552	-20.021
	-0.190552	-20.021
	-0.190521	-20.0012
	-0.190491	-19.9814
	-0.190491	-19.9814
	-0.19046	-19.9616
	-0.19043	-19.9584
	-0.19043	-19.9584
	-0.190399	-19.9552
	-0.190399	-19.9552
	-0.190369	-19.952
	-0.190338	-19.9156
	-0.190338	-19.9156
	-0.190338	-19.9156
	-0.190277	-19.8926
	-0.190247	-19.8894
	-0.190247	-19.8894
	-0.190216	-19.9028
	-0.190216	-19.8862
	-0.190186	-19.8831
	-0.190216	-19.8862
	-0.190186	-19.8831
	-0.190155	-19.8633
	-0.190125	-19.8601
	-0.190125	-19.8601
	-0.190094	-19.8569
	-0.190063	-19.8371
	-0.190063	-19.8371
	-0.190063	-19.8537
	-0.190033	-19.834
	-0.190002	-19.8308
	-0.190002	-19.8308
	-0.189972	-19.8276
	-0.189941	-19.8078
	-0.189941	-19.8078
	-0.189911	-19.8047
	-0.189911	-19.8047
	-0.18988	-19.8015
	-0.18988	-19.8015
	-0.18985	-19.7983
	-0.189819	-19.7951
	-0.189819	-19.7951
	-0.189789	-19.7754
	-0.189758	-19.7722
	-0.189758	-19.7722
	-0.189758	-19.7722
	-0.189728	-19.769
	-0.189728	-19.769
	-0.189697	-19.7658
	-0.189697	-19.7658
	-0.189667	-19.7627
	-0.189667	-19.7627
	-0.189667	-19.7627
	-0.189636	-19.7595
	-0.189606	-19.7398
	-0.189575	-19.7531
	-0.189575	-19.7366
	-0.189545	-19.7334
	-0.189545	-19.7334
	-0.189514	-19.7302
	-0.189514	-19.7302
	-0.189484	-19.7271
	-0.189453	-19.7239
	-0.189423	-19.7207
	-0.189392	-19.701
	-0.189362	-19.6813
	-0.189362	-19.6813
	-0.189331	-19.6782
	-0.189331	-19.6782
	-0.189331	-19.6947
	-0.189301	-19.708
	-0.18927	-19.6883
	-0.18927	-19.6883
	-0.18927	-19.6883
	-0.18924	-19.6851
	-0.189209	-19.6655
	-0.189209	-19.649
	-0.189178	-19.6128
	-0.189178	-19.5633
	-0.189148	-18.7685
	-0.189148	-14.1506
	-0.189148	-7.83396
	-0.189117	-1.99528
	-0.189087	2.68742
	-0.189087	6.0673
	-0.189056	8.2258
	-0.189056	9.41269
	-0.188995	9.85459
	-0.188995	9.7722
	-0.188965	9.32575
	-0.188934	8.69823
	-0.188904	7.98857
	-0.188904	7.24736
	-0.188873	6.53804
	-0.188843	5.91128
	-0.188843	5.3185
	-0.188812	4.84021
	-0.188812	4.41216
	-0.188782	4.06577
	-0.188782	3.75302
	-0.188782	3.48965
	-0.188751	3.27513
	-0.188751	3.0941
	-0.188721	2.9455
	-0.188721	2.81386
	-0.188721	2.68221
	-0.188721	2.58348
	-0.18869	2.48435
	-0.18869	2.38563
	-0.18866	2.303
	-0.188629	2.23684
	-0.188629	2.17105
	-0.188599	2.10492
	-0.188568	2.03881
	-0.188568	1.98948
	-0.188538	1.9234
	-0.188507	1.85734
	-0.188507	1.82447
	-0.188477	1.77487
	-0.188477	1.72557
	-0.188446	1.69243
	-0.188416	1.64287
	-0.188416	1.61001
	-0.188385	1.56047
	-0.188385	1.5112
	-0.188385	1.49477
	-0.188354	1.46168
	-0.188324	1.4286
	-0.188354	1.41241
	-0.188324	1.36292
	-0.188324	1.3465
	-0.188293	1.31344
	-0.188293	1.29703
	-0.188263	1.26398
	-0.188232	1.24737
	-0.188232	1.23095
	-0.188171	1.19774
	-0.188141	1.18114
	-0.188141	1.16474
	-0.18811	1.13174
	-0.18811	1.13174
	-0.18808	1.09876
	-0.188049	1.08219
	-0.188049	1.06579
	-0.188019	1.04922
	-0.187988	1.03266
	-0.187988	1.03266
	-0.187958	1.0161
	-0.187958	0.999716
	-0.187927	0.983167
	-0.187897	0.983007
	-0.187897	0.966624
	-0.187866	0.950086
	-0.187866	0.933705
	-0.187836	0.917176
	-0.187836	0.900797
	-0.187805	0.900651
	-0.187805	0.884276
	-0.187744	0.883988
	-0.187744	0.867618
	-0.187744	0.851248
	-0.187714	0.85111
	-0.187683	0.834606
	-0.187683	0.834606
	-0.187683	0.818242
	-0.187653	0.801746
	-0.187622	0.801616
	-0.187592	0.801486
	-0.187592	0.785129
	-0.187561	0.785001
	-0.187531	0.768522
	-0.187531	0.768522
	-0.1875	0.752048
	-0.1875	0.752048
	-0.1875	0.735699
	-0.1875	0.735699
	-0.187469	0.735579
	-0.187469	0.719233
	-0.187439	0.719116
	-0.187439	0.702772
	-0.187439	0.702772
	-0.187408	0.702658
	-0.187378	0.686205
	-0.187378	0.686205
	-0.187347	0.686094
	-0.187317	0.669649
	-0.187286	0.66954
	-0.187286	0.66954
	-0.187256	0.653103
	-0.187225	0.652997
	-0.187225	0.652997
	-0.187195	0.65289
	-0.187164	0.652784
	-0.187134	0.63636
	-0.187134	0.63636
	-0.187134	0.63636
	-0.187103	0.636257
	-0.187073	0.619841
	-0.187073	0.619841
	-0.187042	0.61974
	-0.187012	0.619639
	-0.187012	0.603333
	-0.186981	0.603234
	-0.186981	0.603234
	-0.186951	0.586835
	-0.186951	0.586835
	-0.18692	0.586739
	-0.18692	0.586739
	-0.18689	0.570348
	-0.18689	0.570348
	-0.186859	0.570254
	-0.186859	0.570254
	-0.186829	0.570161
	-0.186829	0.570161
	-0.186798	0.570068
	-0.186768	0.55369
	-0.186768	0.55369
	-0.186737	0.5536
	-0.186707	0.553509
	-0.186707	0.537229
	-0.186676	0.553419
	-0.186676	0.537142
	-0.186676	0.537142
	-0.186646	0.537054
	-0.186615	0.536966
	-0.186615	0.520694
	-0.186584	0.520609
	-0.186584	0.520609
	-0.186554	0.520524
	-0.186554	0.520524
	-0.186523	0.520439
	-0.186523	0.487911
	-0.186523	0.487911
	-0.186493	0.487832
	-0.186493	0.487832
	-0.186462	0.487752
	-0.186432	0.487672
	-0.186401	0.487592
	-0.186371	0.487512
	-0.186371	0.471262
	-0.18634	0.471185
	-0.18631	0.471108
	-0.18631	0.471108
	-0.186279	0.47103
	-0.186249	-1.38038
	-0.186218	-11.5446
	-0.186157	-23.8283
	-0.186157	-33.7134
	-0.186157	-40.3035
	-0.186157	-43.907
	-0.186157	-45.1244
	-0.186127	-44.6463
	-0.186127	-43.0234
	-0.186127	-40.7838
	-0.186066	-38.2719
	-0.186035	-35.7676
	-0.186005	-33.3776
	-0.186005	-31.253
	-0.185974	-29.3993
	-0.185974	-27.8588
	-0.185944	-26.5572
	-0.185944	-25.4871
	-0.185913	-24.6237
	-0.185883	-23.9228
	-0.185883	-23.3393
	-0.185852	-22.8979
	-0.185852	-22.5576
	-0.185822	-22.2461
	-0.185822	-22.003
	-0.185791	-21.7888
	-0.185791	-21.6106
	-0.18576	-21.4289
	-0.18576	-21.2993
	-0.18573	-21.1663
	-0.18573	-21.0529
	-0.185699	-20.9361
	-0.185669	-20.8355
	-0.185669	-20.7384
	-0.185638	-20.654
	-0.185608	-20.5697
	-0.185608	-20.505
	-0.185577	-20.4045
	-0.185547	-20.3365
	-0.185547	-20.2717
	-0.185547	-20.2232
	-0.185547	-20.1747
	-0.185516	-20.1228
	-0.185486	-20.071
	-0.185486	-20.0386
	-0.185455	-20.003
	-0.185455	-19.9707
	-0.185425	-19.935
	-0.185394	-19.8833
	-0.185394	-19.8671
	-0.185364	-19.8153
	-0.185364	-19.7992
	-0.185333	-19.7636
	-0.185333	-19.7474
	-0.185303	-19.7119
	-0.185303	-19.6957
	-0.185272	-19.6763
	-0.185242	-19.6246
	-0.185242	-19.6085
	-0.185211	-19.5891
	-0.185181	-19.5859
	-0.185181	-19.5697
	-0.185181	-19.5536
	-0.18515	-19.5503
	-0.18515	-19.5181
	-0.18512	-19.4987
	-0.185089	-19.4794
	-0.185089	-19.4794
	-0.185059	-19.4761
	-0.185059	-19.46
	-0.185059	-19.4439
	-0.185028	-19.4245
	-0.184998	-19.4052
	-0.184998	-19.4052
	-0.184967	-19.3859
	-0.184967	-19.3536
	-0.184937	-19.3827
	-0.184937	-19.3504
	-0.184906	-19.3472
	-0.184875	-19.3279
	-0.184875	-19.3279
	-0.184845	-19.3086
	-0.184814	-19.2893
	-0.184814	-19.2893
	-0.184784	-19.27
	-0.184784	-19.27
	-0.184753	-19.2668
	-0.184753	-19.2507
	-0.184723	-19.2475
	-0.184723	-19.2475
	-0.184662	-19.2251
	-0.184662	-19.2251
	-0.184631	-19.2219
	-0.184601	-19.2187
	-0.184601	-19.2187
	-0.18457	-19.2155
	-0.18457	-19.1994
	-0.18454	-19.1963
	-0.184509	-19.1931
	-0.184509	-19.1931
	-0.184479	-19.1899
	-0.184479	-19.1899
	-0.184448	-19.1707
	-0.184448	-19.1707
	-0.184418	-19.1675
	-0.184418	-19.1675
	-0.184418	-19.1514
	-0.184387	-19.1643
	-0.184387	-19.1643
	-0.184357	-19.1451
	-0.184357	-19.1451
	-0.184326	-19.1419
	-0.184296	-19.1387
	-0.184296	-19.1387
	-0.184265	-19.1195
	-0.184235	-19.1163
	-0.184235	-19.1163
	-0.184204	-19.1132
	-0.184204	-19.1132
	-0.184174	-19.11
	-0.184143	-19.1068
	-0.184174	-19.11
	-0.184143	-19.1068
	-0.184143	-19.1068
	-0.184113	-19.0876
	-0.184113	-19.0876
	-0.184082	-19.0844
	-0.184052	-19.0652
	-0.184021	-19.0621
	-0.184052	-19.0813
	-0.184021	-19.0621
	-0.18399	-19.0589
	-0.18399	-19.075
	-0.183929	-19.0526
	-0.183929	-19.0526
	-0.183899	-19.0334
	-0.183868	-19.0302
	-0.183838	-19.0271
	-0.183807	-19.0079
	-0.183807	-19.0079
	-0.183777	-19.0047
	-0.183746	-19.0016
	-0.183716	-19.0144
	-0.183716	-19.0144
	-0.183746	-19.0336
	-0.183716	-19.0305
	-0.183716	-19.0305
	-0.183716	-19.0305
	-0.183685	-19.0273
	-0.183655	-19.0081
	-0.183624	-19.005
	-0.183624	-19.005
	-0.183594	-19.0018
	-0.183594	-19.0018
	-0.183563	-18.9987
	-0.183533	-18.9795
	-0.183533	-18.9795
	-0.183502	-18.9763
	-0.183472	-18.9732
	-0.183441	-18.97
	-0.183441	-18.954
	-0.183441	-18.954
	-0.183411	-18.9349
	-0.183411	-18.9189
	-0.18338	-18.8678
	-0.18338	-17.7005
	-0.18338	-12.7597
	-0.18335	-6.6346
	-0.18335	-1.1031
	-0.183319	3.22883
	-0.183289	6.29677
	-0.183289	8.23055
	-0.183258	9.26782
	-0.183228	9.61775
	-0.183197	9.47239
	-0.183197	9.00915
	-0.183167	8.38478
	-0.183167	7.68206
	-0.183136	6.9622
	-0.183136	6.29153
	-0.183105	5.66782
	-0.183105	5.12499
	-0.183075	4.6612
	-0.183075	4.24617
	-0.183044	3.91029
	-0.183044	3.63896
	-0.183014	3.38303
	-0.183014	3.19154
	-0.182983	3.0155
	-0.182953	2.87143
	-0.182922	2.74335
	-0.182892	2.63127
	-0.182892	2.51964
	-0.182861	2.4076
	-0.182861	2.32788
	-0.182861	2.24816
	-0.182861	2.18438
	-0.182831	2.12025
	-0.1828	2.05614
	-0.1828	1.99238
	-0.18277	1.94424
	-0.182739	1.88018
	-0.182739	1.83238
	-0.182709	1.78428
	-0.182709	1.73649
	-0.182678	1.68841
	-0.182678	1.65656
	-0.182648	1.6085
	-0.182617	1.57639
	-0.182617	1.54454
	-0.182587	1.49652
	-0.182587	1.46468
	-0.182556	1.4326
	-0.182526	1.40053
	-0.182495	1.38438
	-0.182495	1.35256
	-0.182465	1.32051
	-0.182434	1.30439
	-0.182434	1.27257
	-0.182434	1.25666
	-0.182404	1.22465
	-0.182373	1.20854
	-0.182373	1.19264
	-0.182373	1.16083
	-0.182343	1.14474
	-0.182343	1.12884
	-0.182312	1.11276
	-0.182312	1.09686
	-0.182312	1.08096
	-0.182281	1.06489
	-0.182251	1.04882
	-0.18222	1.03275
	-0.18222	1.01687
	-0.18219	1.00081
	-0.18219	0.984923
	-0.182159	0.968875
	-0.182129	0.952832
	-0.182129	0.952832
	-0.182098	0.936795
	-0.182068	0.920763
	-0.182068	0.904887
	-0.182037	0.904736
	-0.182037	0.888863
	-0.182007	0.872844
	-0.181976	0.872698
	-0.181976	0.856831
	-0.181946	0.856687
	-0.181946	0.840822
	-0.181915	0.824819
	-0.181915	0.824819
	-0.181915	0.808958
	-0.181885	0.792963
	-0.181824	0.792696
	-0.181824	0.792696
	-0.181793	0.776712
	-0.181793	0.776712
	-0.181793	0.760861
	-0.181732	0.760605
	-0.181732	0.744759
	-0.181702	0.744634
	-0.181702	0.728791
	-0.181671	0.728669
	-0.181671	0.712828
	-0.181641	0.712708
	-0.181641	0.712708
	-0.18161	0.696753
	-0.18161	0.696753
	-0.18158	0.680804
	-0.181549	0.680689
	-0.181549	0.680689
	-0.181519	0.664747
	-0.181488	0.68046
	-0.181488	0.664636
	-0.181458	0.664524
	-0.181458	0.648702
	-0.181458	0.648702
	-0.181427	0.648593
	-0.181396	0.632667
	-0.181366	0.632561
	-0.181366	0.632561
	-0.181366	0.632561
	-0.181335	0.616643
	-0.181305	0.616539
	-0.181274	0.616435
	-0.181274	0.616435
	-0.181244	0.600528
	-0.181244	0.600528
	-0.181213	0.600427
	-0.181213	0.584626
	-0.181183	0.600326
	-0.181152	0.584429
	-0.181152	0.584429
	-0.181122	0.584331
	-0.181122	0.584331
	-0.181091	0.568442
	-0.181061	0.568347
	-0.181061	0.568347
	-0.18103	0.568251
	-0.181	0.568155
	-0.180969	0.55228
	-0.180969	0.55228
	-0.180969	0.55228
	-0.180939	0.53641
	-0.180939	0.53641
	-0.180908	0.536319
	-0.180908	0.536319
	-0.180908	0.536319
	-0.180878	0.520457
	-0.180878	0.520457
	-0.180878	0.536229
	-0.180847	0.536138
	-0.180817	0.520282
	-0.180786	0.520194
	-0.180817	0.520282
	-0.180756	0.520106
	-0.180756	0.520106
	-0.180725	0.520018
	-0.180695	0.504175
	-0.180664	0.50409
	-0.180664	0.50409
	-0.180634	0.504005
	-0.180634	0.504005
	-0.180603	0.50392
	-0.180603	0.472425
	-0.180573	0.472345
	-0.180573	0.472345
	-0.180542	0.472265
	-0.180542	0.472265
	-0.180511	0.472185
	-0.180481	0.456369
	-0.18045	-2.31293
	-0.18042	-13.0414
	-0.18042	-24.7457
	-0.18042	-33.8228
	-0.180389	-39.7311
	-0.180389	-42.8297
	-0.180389	-43.6948
	-0.180359	-42.9954
	-0.180359	-41.3285
	-0.180328	-39.073
	-0.180328	-36.6359
	-0.180328	-34.2144
	-0.180298	-31.9448
	-0.180267	-29.9275
	-0.180267	-28.1671
	-0.180237	-26.685
	-0.180237	-25.4592
	-0.180206	-24.4493
	-0.180206	-23.6479
	-0.180176	-23.0155
	-0.180176	-22.4656
	-0.180145	-22.0534
	-0.180115	-21.6885
	-0.180084	-21.4022
	-0.180084	-21.1823
	-0.180054	-20.9904
	-0.180054	-20.8177
	-0.180023	-20.6572
	-0.179993	-20.5124
	-0.179993	-20.4026
	-0.179993	-20.2927
	-0.179962	-20.1951
	-0.179962	-20.101
	-0.179932	-20.0034
	-0.179901	-19.9059
	-0.179901	-19.8432
	-0.179871	-19.7457
	-0.17984	-19.6796
	-0.17984	-19.6169
	-0.17981	-19.5352
	-0.17981	-19.5038
	-0.179779	-19.4378
	-0.179779	-19.3908
	-0.179718	-19.3372
	-0.179688	-19.3026
	-0.179688	-19.2712
	-0.179657	-19.2366
	-0.179657	-19.1896
	-0.179626	-19.1707
	-0.179626	-19.1394
	-0.179596	-19.1048
	-0.179596	-19.0735
	-0.179565	-19.0546
	-0.179565	-19.0233
	-0.179535	-19.02
	-0.179535	-18.9887
	-0.179504	-18.9699
	-0.179504	-18.9542
	-0.179504	-18.9229
	-0.179474	-18.8884
	-0.179443	-18.8695
	-0.179413	-18.8507
	-0.179382	-18.8318
	-0.179382	-18.8162
	-0.179352	-18.7973
	-0.179321	-18.7629
	-0.179321	-18.7472
	-0.179291	-18.7284
	-0.17926	-18.7252
	-0.17926	-18.7096
	-0.17926	-18.7096
	-0.17923	-18.7064
	-0.179199	-18.6876
	-0.179199	-18.672
	-0.179199	-18.672
	-0.179169	-18.6532
	-0.179169	-18.6532
	-0.179138	-18.6344
	-0.179108	-18.6312
	-0.179077	-18.6124
	-0.179077	-18.6124
	-0.179077	-18.5968
	-0.179047	-18.578
	-0.179016	-18.5749
	-0.178986	-18.5717
	-0.178986	-18.5717
	-0.178955	-18.5529
	-0.178925	-18.5498
	-0.178925	-18.5498
	-0.178925	-18.5498
	-0.178925	-18.5498
	-0.178894	-18.5466
	-0.178894	-18.531
	-0.178864	-18.5122
	-0.178864	-18.5122
	-0.178833	-18.5091
	-0.178802	-18.5059
	-0.178772	-18.4872
	-0.178772	-18.5028
	-0.178741	-18.484
	-0.178741	-18.484
	-0.178711	-18.4809
	-0.178711	-18.4964
	-0.17868	-18.4777
	-0.17868	-18.4621
	-0.17865	-18.459
	-0.178619	-18.4402
	-0.178619	-18.4402
	-0.178589	-18.4371
	-0.178589	-18.4371
	-0.178558	-18.4339
	-0.178528	-18.4152
	-0.178528	-18.4152
	-0.178497	-18.4121
	-0.178467	-18.4089
	-0.178467	-18.3934
	-0.178436	-18.3902
	-0.178406	-18.3871
	-0.178375	-18.3995
	-0.178375	-18.3995
	-0.178375	-18.3995
	-0.178345	-18.3963
	-0.178345	-18.3963
	-0.178345	-18.3963
	-0.178314	-18.3932
	-0.178284	-18.39
	-0.178284	-18.3745
	-0.178253	-18.3714
	-0.178223	-18.3527
	-0.178192	-18.3495
	-0.178192	-18.3651
	-0.178162	-18.3619
	-0.178162	-18.3464
	-0.178131	-18.3588
	-0.178131	-18.3432
	-0.178101	-18.3556
	-0.178101	-18.3401
	-0.17807	-18.337
	-0.17807	-18.337
	-0.17807	-18.337
	-0.17804	-18.3338
	-0.178009	-18.3307
	-0.178009	-18.3307
	-0.177979	-18.312
	-0.177948	-18.3244
	-0.177948	-18.3089
	-0.177917	-18.3057
	-0.177887	-18.3026
	-0.177887	-18.3026
	-0.177856	-18.2994
	-0.177856	-18.2994
	-0.177826	-18.2963
	-0.177826	-18.2963
	-0.177795	-18.2777
	-0.177765	-18.2745
	-0.177734	-18.2714
	-0.177734	-18.2714
	-0.177704	-18.2683
	-0.177704	-18.2683
	-0.177673	-18.2651
	-0.177673	-18.2651
	-0.177612	-18.2434
	-0.177612	-18.2279
	-0.177612	-18.2124
	-0.177582	-18.1473
	-0.177582	-16.506
	-0.177582	-11.3498
	-0.177521	-5.43304
	-0.177521	-0.24766
	-0.17749	3.76069
	-0.17746	6.54525
	-0.17746	8.2628
	-0.177429	9.14321
	-0.177429	9.35981
	-0.177429	9.17416
	-0.177399	8.6776
	-0.177399	8.04341
	-0.177399	7.36281
	-0.177368	6.68107
	-0.177338	6.01502
	-0.177307	5.44196
	-0.177307	4.91631
	-0.177277	4.48266
	-0.177277	4.08077
	-0.177246	3.77097
	-0.177246	3.50824
	-0.177216	3.27585
	-0.177216	3.09043
	-0.177185	2.91995
	-0.177155	2.78042
	-0.177124	2.67184
	-0.177094	2.56329
	-0.177094	2.4552
	-0.177063	2.36214
	-0.177063	2.28495
	-0.177032	2.19193
	-0.177032	2.13019
	-0.177002	2.06809
	-0.177002	2.00635
	-0.176971	1.94429
	-0.176941	1.89767
	-0.17691	1.83564
	-0.17691	1.78936
	-0.17688	1.74278
	-0.176849	1.71164
	-0.176849	1.66538
	-0.176819	1.61884
	-0.176819	1.57259
	-0.176819	1.54175
	-0.176788	1.51066
	-0.176758	1.47957
	-0.176758	1.44875
	-0.176727	1.40227
	-0.176697	1.37121
	-0.176697	1.35581
	-0.176666	1.32476
	-0.176666	1.29396
	-0.176666	1.26315
	-0.176636	1.24753
	-0.176636	1.21672
	-0.176605	1.20111
	-0.176605	1.18572
	-0.176605	1.15492
	-0.176544	1.15452
	-0.176544	1.12373
	-0.176514	1.10815
	-0.176483	1.09257
	-0.176483	1.07718
	-0.176453	1.06161
	-0.176422	1.04604
	-0.176422	1.03066
	-0.176392	1.0151
	-0.176392	0.999718
	-0.176361	0.984168
	-0.176331	0.983997
	-0.176331	0.968622
	-0.176331	0.953247
	-0.1763	0.93771
	-0.1763	0.922338
	-0.17627	0.906809
	-0.17627	0.906809
	-0.176239	0.891285
	-0.176239	0.875918
	-0.176208	0.875766
	-0.176178	0.860253
	-0.176178	0.844891
	-0.176178	0.829529
	-0.176147	0.829386
	-0.176117	0.813886
	-0.176117	0.813886
	-0.176086	0.798391
	-0.176086	0.783037
	-0.176056	0.782902
	-0.176056	0.782902
	-0.176025	0.767417
	-0.175995	0.767284
	-0.175995	0.751939
	-0.175964	0.751808
	-0.175934	0.751678
	-0.175934	0.736338
	-0.175903	0.73621
	-0.175903	0.720872
	-0.175903	0.705534
	-0.175873	0.720747
	-0.175842	0.70529
	-0.175842	0.689957
	-0.175842	0.689957
	-0.175812	0.689837
	-0.175781	0.674391
	-0.175781	0.689718
	-0.175751	0.674274
	-0.17572	0.674157
	-0.17572	0.658835
	-0.17569	0.65872
	-0.175659	0.658606
	-0.175659	0.64329
	-0.175629	0.643178
	-0.175629	0.643178
	-0.175598	0.627755
	-0.175598	0.627755
	-0.175568	0.612337
	-0.175507	0.612125
	-0.175507	0.612125
	-0.175476	0.612018
	-0.175446	0.611912
	-0.175446	0.596614
	-0.175415	0.611805
	-0.175415	0.59651
	-0.175385	0.596406
	-0.175385	0.581114
	-0.175354	0.581013
	-0.175323	0.580912
	-0.175323	0.580912
	-0.175293	0.565526
	-0.175262	0.565428
	-0.175262	0.565428
	-0.175232	0.55005
	-0.175232	0.565329
	-0.175201	0.549954
	-0.175201	0.549954
	-0.175201	0.549954
	-0.175171	0.549858
	-0.175171	0.549858
	-0.17511	0.549667
	-0.17511	0.549667
	-0.175079	0.534305
	-0.175079	0.534305
	-0.175049	0.534212
	-0.175049	0.534212
	-0.175018	0.534119
	-0.175018	0.518858
	-0.174988	0.518768
	-0.174988	0.518768
	-0.174988	0.518768
	-0.174957	0.518677
	-0.174927	0.518587
	-0.174927	0.503334
	-0.174896	0.503246
	-0.174866	0.503159
	-0.174866	0.503159
	-0.174835	0.503071
	-0.174835	0.487826
	-0.174805	0.502983
	-0.174774	0.487656
	-0.174774	0.487656
	-0.174774	0.487656
	-0.174744	0.487571
	-0.174744	0.487571
	-0.174713	0.487486
	-0.174683	0.426475
	-0.174652	-3.47212
	-0.174591	-14.4621
	-0.174622	-25.4882
	-0.174591	-33.7805
	-0.174591	-39.0477
	-0.174591	-41.6357
	-0.174561	-42.1916
	-0.174561	-41.3392
	-0.17453	-39.5819
	-0.17453	-37.3905
	-0.17453	-35.0165
	-0.1745	-32.6977
	-0.174469	-30.5318
	-0.174469	-28.5998
	-0.174438	-26.9369
	-0.174408	-25.5483
	-0.174408	-24.3925
	-0.174377	-23.4456
	-0.174377	-22.6853
	-0.174347	-22.0733
	-0.174316	-21.5679
	-0.174286	-21.1842
	-0.174286	-20.8498
	-0.174255	-20.5879
	-0.174255	-20.3752
	-0.174225	-20.1893
	-0.174225	-20.0222
	-0.174194	-19.8668
	-0.174194	-19.7453
	-0.174194	-19.639
	-0.174164	-19.5292
	-0.174133	-19.4195
	-0.174133	-19.3284
	-0.174133	-19.2525
	-0.174103	-19.1732
	-0.174103	-19.0822
	-0.174072	-19.0181
	-0.174103	-18.9607
	-0.174072	-18.8815
	-0.174042	-18.8175
	-0.174011	-18.7687
	-0.174011	-18.7231
	-0.17395	-18.6559
	-0.17395	-18.6104
	-0.17392	-18.5768
	-0.17392	-18.5313
	-0.173889	-18.4977
	-0.173859	-18.4642
	-0.173859	-18.4339
	-0.173828	-18.4003
	-0.173798	-18.3668
	-0.173767	-18.3484
	-0.173737	-18.3149
	-0.173737	-18.2846
	-0.173737	-18.2694
	-0.173706	-18.2511
	-0.173706	-18.2359
	-0.173676	-18.2176
	-0.173676	-18.2176
	-0.173645	-18.169
	-0.173615	-18.1506
	-0.173615	-18.1355
	-0.173584	-18.1172
	-0.173584	-18.102
	-0.173553	-18.0837
	-0.173553	-18.0686
	-0.173492	-18.0471
	-0.173492	-18.032
	-0.173462	-18.0288
	-0.173462	-17.9985
	-0.173462	-17.9985
	-0.173401	-17.9922
	-0.17337	-17.9739
	-0.173401	-17.9771
	-0.17337	-17.9588
	-0.17334	-17.9557
	-0.17334	-17.9405
	-0.173309	-17.9374
	-0.173309	-17.9223
	-0.173279	-17.9191
	-0.173279	-17.904
	-0.173248	-17.8857
	-0.173218	-17.8826
	-0.173218	-17.8826
	-0.173218	-17.8675
	-0.173157	-17.8461
	-0.173157	-17.8612
	-0.173126	-17.858
	-0.173126	-17.843
	-0.173096	-17.8398
	-0.173096	-17.8398
	-0.173065	-17.8367
	-0.173035	-17.8335
	-0.173035	-17.8184
	-0.173004	-17.8002
	-0.172974	-17.7971
	-0.172943	-17.7788
	-0.172943	-17.7788
	-0.172943	-17.7788
	-0.172913	-17.7757
	-0.172882	-17.7726
	-0.172852	-17.7694
	-0.172852	-17.7694
	-0.172821	-17.7663
	-0.172821	-17.7512
	-0.172791	-17.7632
	-0.172791	-17.7481
	-0.17276	-17.745
	-0.172729	-17.7418
	-0.172729	-17.7268
	-0.172699	-17.7236
	-0.172668	-17.7205
	-0.172638	-17.7174
	-0.172638	-17.7023
	-0.172607	-17.6992
	-0.172607	-17.7142
	-0.172577	-17.7111
	-0.172577	-17.7111
	-0.172577	-17.7111
	-0.172546	-17.708
	-0.172546	-17.708
	-0.172516	-17.6898
	-0.172485	-17.6867
	-0.172485	-17.6867
	-0.172455	-17.6835
	-0.172455	-17.6685
	-0.172424	-17.6654
	-0.172394	-17.6622
	-0.172394	-17.6622
	-0.172363	-17.6441
	-0.172333	-17.641
	-0.172333	-17.656
	-0.172333	-17.656
	-0.172333	-17.656
	-0.172302	-17.6529
	-0.172272	-17.6497
	-0.172272	-17.6497
	-0.172241	-17.6466
	-0.172241	-17.6466
	-0.172272	-17.6497
	-0.172211	-17.6435
	-0.172211	-17.6435
	-0.17218	-17.6253
	-0.17218	-17.6404
	-0.17215	-17.6372
	-0.17215	-17.6222
	-0.172119	-17.6191
	-0.172119	-17.6191
	-0.172119	-17.6341
	-0.172089	-17.631
	-0.172058	-17.6128
	-0.172028	-17.5947
	-0.172028	-17.5947
	-0.171997	-17.5916
	-0.171967	-17.5885
	-0.171967	-17.6035
	-0.171936	-17.5854
	-0.171936	-17.5854
	-0.171906	-17.5822
	-0.171906	-17.5822
	-0.171906	-17.5672
	-0.171875	-17.5491
	-0.171844	-17.531
	-0.171844	-17.5011
	-0.171814	-17.4081
	-0.171814	-15.2508
	-0.171814	-9.97744
	-0.171783	-4.32878
	-0.171783	0.524247
	-0.171753	4.2082
	-0.171722	6.72295
	-0.171692	8.24874
	-0.171692	8.96733
	-0.171692	9.11703
	-0.171661	8.87593
	-0.171631	8.36553
	-0.171631	7.73699
	-0.1716	7.06231
	-0.1716	6.40395
	-0.17157	5.7745
	-0.17157	5.22099
	-0.171539	4.72647
	-0.171509	4.3069
	-0.171509	3.948
	-0.171478	3.64826
	-0.171448	3.39347
	-0.171448	3.18418
	-0.171417	2.98931
	-0.171387	2.83934
	-0.171387	2.70484
	-0.171356	2.58483
	-0.171356	2.48024
	-0.171356	2.3906
	-0.171295	2.31506
	-0.171265	2.21012
	-0.171265	2.15039
	-0.171265	2.07572
	-0.171234	2.01563
	-0.171234	1.95591
	-0.171204	1.89585
	-0.171204	1.85106
	-0.171173	1.80596
	-0.171173	1.76118
	-0.171143	1.7161
	-0.171112	1.65611
	-0.171112	1.62627
	-0.171082	1.59615
	-0.171051	1.55112
	-0.171051	1.52129
	-0.171021	1.47628
	-0.17099	1.4462
	-0.17099	1.41638
	-0.17099	1.37165
	-0.17099	1.34184
	-0.170929	1.32645
	-0.170929	1.29665
	-0.170898	1.26661
	-0.170898	1.25171
	-0.170868	1.22169
	-0.170868	1.20679
	-0.170837	1.17678
	-0.170837	1.17678
	-0.170807	1.14679
	-0.170807	1.117
	-0.170776	1.1168
	-0.170746	1.08682
	-0.170746	1.07194
	-0.170715	1.05686
	-0.170715	1.04197
	-0.170685	1.04179
	-0.170685	1.01202
	-0.170654	0.996961
	-0.170654	0.996961
	-0.170624	0.981906
	-0.170593	0.951981
	-0.170593	0.951981
	-0.170563	0.936938
	-0.170532	0.936771
	-0.170502	0.921736
	-0.170532	0.907032
	-0.170502	0.892003
	-0.170471	0.876979
	-0.170441	0.861961
	-0.170441	0.861961
	-0.17041	0.861807
	-0.17038	0.83194
	-0.17038	0.83194
	-0.17038	0.817084
	-0.170349	0.816938
	-0.170349	0.802084
	-0.170319	0.801941
	-0.170319	0.78709
	-0.170288	0.772101
	-0.170288	0.772101
	-0.170258	0.757117
	-0.170258	0.742271
	-0.170227	0.742138
	-0.170197	0.742005
	-0.170197	0.727165
	-0.170197	0.727165
	-0.170135	0.71207
	-0.170135	0.71207
	-0.170105	0.711942
	-0.170074	0.711814
	-0.170074	0.696985
	-0.170044	0.69686
	-0.170013	0.681911
	-0.170013	0.681911
	-0.169983	0.666967
	-0.169983	0.666967
	-0.169952	0.666847
	-0.169952	0.652028
	-0.169922	0.651911
	-0.169922	0.651911
	-0.169922	0.637095
	-0.169922	0.637095
	-0.169891	0.63698
	-0.169861	0.622055
	-0.169861	0.622055
	-0.16983	0.621943
	-0.1698	0.621832
	-0.1698	0.621832
	-0.169769	0.606917
	-0.169769	0.606917
	-0.169739	0.606808
	-0.169708	0.606699
	-0.169678	0.591795
	-0.169678	0.591795
	-0.169647	0.591688
	-0.169647	0.591688
	-0.169617	0.576792
	-0.169617	0.576792
	-0.169586	0.576689
	-0.169556	0.576585
	-0.169556	0.561801
	-0.169525	0.576481
	-0.169495	0.561598
	-0.169495	0.561598
	-0.169464	0.561497
	-0.169434	0.546623
	-0.169434	0.546623
	-0.169434	0.546623
	-0.169403	0.546524
	-0.169373	0.546426
	-0.169342	0.546327
	-0.169342	0.531562
	-0.169312	0.531466
	-0.169312	0.531466
	-0.169312	0.516703
	-0.169281	0.51661
	-0.169281	0.51661
	-0.16925	0.516517
	-0.16925	0.516517
	-0.169189	0.51633
	-0.169189	0.501578
	-0.169159	0.501488
	-0.169159	0.501488
	-0.169159	0.501488
	-0.169128	0.501397
	-0.169128	0.501397
	-0.169098	0.501307
	-0.169098	0.501307
	-0.169067	0.486475
	-0.169067	0.486475
	-0.169037	0.486387
	-0.169006	0.486299
	-0.169006	0.486299
	-0.168976	0.486211
	-0.168976	0.486211
	-0.168945	0.338813
	-0.168915	-4.71307
	-0.168854	-15.6947
	-0.168854	-26.045
	-0.168823	-33.5919
	-0.168823	-38.2435
	-0.168823	-40.4074
	-0.168793	-40.6797
	-0.168793	-39.6789
	-0.168762	-37.8912
	-0.168762	-35.7134
	-0.168732	-33.4118
	-0.168701	-31.1699
	-0.168701	-29.1105
	-0.168671	-27.2963
	-0.168671	-25.7374
	-0.16864	-24.4387
	-0.16861	-23.3464
	-0.16861	-22.4643
	-0.168579	-21.7399
	-0.168549	-21.1628
	-0.168549	-20.7219
	-0.168518	-20.3362
	-0.168518	-20.0423
	-0.168518	-19.7925
	-0.168457	-19.5797
	-0.168488	-19.3922
	-0.168427	-19.2384
	-0.168427	-19.0915
	-0.168427	-18.974
	-0.168396	-18.8531
	-0.168365	-18.7469
	-0.168365	-18.6735
	-0.168335	-18.5821
	-0.168335	-18.4793
	-0.168304	-18.4026
	-0.168274	-18.3259
	-0.168243	-18.2639
	-0.168243	-18.2052
	-0.168213	-18.1579
	-0.168182	-18.096
	-0.168182	-18.0373
	-0.168182	-17.9933
	-0.168152	-17.9461
	-0.168121	-17.8988
	-0.168121	-17.8695
	-0.168091	-17.8223
	-0.168091	-17.793
	-0.16806	-17.7605
	-0.16806	-17.7458
	-0.16803	-17.7133
	-0.16803	-17.684
	-0.16803	-17.6547
	-0.167999	-17.6222
	-0.167999	-17.6075
	-0.167969	-17.5604
	-0.167938	-17.5426
	-0.167938	-17.5279
	-0.167908	-17.5101
	-0.167908	-17.4954
	-0.167877	-17.4776
	-0.167877	-17.4483
	-0.167816	-17.4274
	-0.167816	-17.4127
	-0.167816	-17.3981
	-0.167786	-17.3803
	-0.167786	-17.3803
	-0.167755	-17.3625
	-0.167725	-17.3447
	-0.167725	-17.3301
	-0.167694	-17.327
	-0.167694	-17.3123
	-0.167664	-17.2946
	-0.167633	-17.2914
	-0.167633	-17.2768
	-0.167603	-17.259
	-0.167603	-17.2737
	-0.167572	-17.2559
	-0.167572	-17.2559
	-0.167542	-17.2382
	-0.167542	-17.2382
	-0.167511	-17.2204
	-0.16748	-17.2027
	-0.16748	-17.2027
	-0.16745	-17.1995
	-0.16745	-17.1849
	-0.167419	-17.1818
	-0.167419	-17.1818
	-0.167419	-17.1818
	-0.167389	-17.1787
	-0.167389	-17.1641
	-0.167358	-17.1609
	-0.167328	-17.1432
	-0.167328	-17.1286
	-0.167297	-17.1255
	-0.167297	-17.1255
	-0.167267	-17.1224
	-0.167267	-17.1224
	-0.167236	-17.1193
	-0.167236	-17.1047
	-0.167175	-17.0984
	-0.167175	-17.0984
[truncated: 35,142 more rows]

## Sheet: Fig. 3e
	JSC_mA/cm^2
	PV	PE-PV
D1	86.55	233.33
D2	89.18	252.76
D3	87.08	231.94
D4	107	229.09
D5	84.32	218.88
D6	93.15	217.69
D7	88.65	232.39
D8	89.49	247.58
D9	94.94	246.25
D10	97.35	254.72
D11	87.77	238.28
D12	113.57	245.23
D13	101.78	233.61
D14	84	244.14
D15	113.97	262.45
D16	94.45	245.29

## Sheet: Fig. 3f
	VOC_V
	PV	PE-PV
D1	0.27213	0.36
D2	0.27145	0.3612
D3	0.27798	0.37415
D4	0.285	0.37042
D5	0.2789	0.37646
D6	0.28342	0.38
D7	0.2767	0.37814
D8	0.26346	0.36002
D9	0.25891	0.34891
D10	0.27252	0.36978
D11	0.27371	0.37117
D12	0.26965	0.35977
D13	0.25598	0.35153
D14	0.2514	0.35
D15	0.25565	0.33487
D16	0.24628	0.33734

## Sheet: Fig. 3g
	P_max_mW/cm^2
	PV	PE-PV
D1	10.98	46.104
D2	10.72	50.619
D3	11.1	47.623
D4	13.3	42.805
D5	10.871	43.632
D6	11.287	43.188
D7	11.737	47.525
D8	11.104	48.024
D9	11.761	46.276
D10	12.456	50.496
D11	11.464	47.691
D12	13.412	44.681
D13	10.807	40.824
D14	9.9991	45.386
D15	13.143	43.165
D16	10.476	46.624

## Sheet: Fig. 3h
	FF_%
	PV	PE-PV
D1	46.6196	54.8865
D2	44.283	55.4444
D3	45.8565	54.8776
D4	43.6137	50.4422
D5	46.2292	52.9517
D6	42.7519	52.2085
D7	47.8464	54.0819
D8	47.0946	53.8786
D9	47.8471	53.86
D10	46.95	53.6106
D11	47.7204	53.9232
D12	43.7955	50.6436
D13	41.4798	49.7121
D14	47.3496	53.1147
D15	45.1085	49.1144
D16	45.035	56.3458

## Sheet: Fig. 3i
	PCE_%
	PV	PE-PV
D1	2.745	11.526
D2	2.68	12.6547
D3	2.775	11.9057
D4	3.325	10.7012
D5	2.71775	10.908
D6	2.82175	10.797
D7	2.93425	11.8812
D8	2.776	12.006
D9	2.94025	11.569
D10	3.114	12.624
D11	2.866	11.9228
D12	3.353	11.1702
D13	2.70175	10.206
D14	2.49978	11.3465
D15	3.28575	10.7912
D16	2.619	11.656

## Sheet: Fig. 3j
	IPCE_%
	PV	PE-PV
D1	58.5207	157.769
D2	60.3003	170.907
D3	58.879	156.83
D4	72.3496	154.903
D5	57.0108	147.999
D6	62.9861	147.194
D7	59.9447	157.134
D8	60.5127	167.405
D9	64.1937	166.505
D10	65.826	172.233
D11	59.3463	161.116
D12	76.792	165.816
D13	68.82	157.959
D14	56.7978	165.079
D15	77.0624	177.459
D16	63.8657	165.856

[truncated: 12 more sheets: Fig. 4d, Fig. 4e, Fig. 4f, Fig. 4g, Fig. 5a, Fig. 5b, Fig. 5c, Fig. 5d, Fig. 5e, Fig. 5f, Fig. 5g, Fig. 5h]
